# Supplementary material for: Sustained Accumulation of Molecular Clock Suppressors Period 1 and Period 2 Promotes C2C12 Myotube Atrophy Through an Autocrine-Mediated Mechanism With Relevance to Androgen Deprivation-Induced Limb Muscle Mass Loss
Source: Function (Oxf). 2025 Jul 9;6(4):zqaf030. doi: 10.1093/function/zqaf030 (PMC12316099; doi:10.1093/function/zqaf030)
Supplement: zqaf030_Supplementary_Data [file zqaf030_supplementary_data.zip › Supplemental Tables 1 and 2.xlsx]

## Sheet: Supplemental Table 1- Per1
GeneName	GeneID	baseMean	log2FoldChange	lfcSE	stat	pvalue	padj
Per1	ENSMUSG00000020893.17	705809	7.41109	0.0631246	117.404	0	0
Sprr1a	ENSMUSG00000050359.7	2997.95	1.84314	0.0444956	41.423	0	0
Gclm	ENSMUSG00000028124.15	6383.04	-1.37842	0.0358571	-38.442	0	0
Hspa1b	ENSMUSG00000090877.3	33164.1	-1.88676	0.037818	-49.8907	0	0
Cry1	ENSMUSG00000020038.10	5537.55	1.17586	0.0314394	37.4009	3.7761e-306	1.50704e-302
Ly6e	ENSMUSG00000022587.14	67352.5	0.819316	0.0219234	37.3717	1.12669e-305	3.74717e-302
Nr1d1	ENSMUSG00000020889.11	4975.73	-1.22368	0.0351014	-34.8613	2.86979e-266	8.18095e-263
Hspa1a	ENSMUSG00000091971.3	7582.93	-1.03953	0.0298744	-34.7966	2.73456e-265	6.82102e-262
Hoxb2	ENSMUSG00000075588.6	676.188	7.86043	0.23127	33.988	3.34859e-253	7.42456e-250
Mstn	ENSMUSG00000026100.6	1823.34	2.63727	0.0793338	33.2427	2.60111e-242	5.19051e-239
Ddx60	ENSMUSG00000037921.15	851.974	2.30246	0.0707912	32.5247	4.76992e-232	8.65306e-229
Krt13	ENSMUSG00000044041.4	1865.44	1.46802	0.0453252	32.3886	3.97776e-230	6.61468e-227
Lrrc17	ENSMUSG00000039883.5	19380.2	0.901317	0.0287637	31.3352	1.54644e-215	2.37379e-212
Colec10	ENSMUSG00000038591.3	9043.39	1.35032	0.0436718	30.9198	6.47783e-210	9.23323e-207
Matn2	ENSMUSG00000022324.15	28395.4	0.627626	0.0205495	30.5422	7.17641e-205	9.54701e-202
Stc1	ENSMUSG00000014813.9	1541.31	1.51378	0.0503443	30.0686	1.24865e-198	1.5573e-195
Sdc3	ENSMUSG00000025743.14	25431.2	0.671244	0.0231937	28.9408	3.66334e-184	4.30011e-181
Nr1d2	ENSMUSG00000021775.11	8139.38	-0.803578	0.0283585	-28.3364	1.22972e-176	1.36329e-173
Nfkbiz	ENSMUSG00000035356.17	3587.3	-0.881877	0.0312554	-28.2151	3.81198e-175	4.00359e-172
Procr	ENSMUSG00000027611.12	673.458	-1.53246	0.0548789	-27.9243	1.35274e-171	1.3497e-168
Ifit1	ENSMUSG00000034459.8	3105.02	1.83479	0.065914	27.8362	1.58313e-170	1.50435e-167
H2-Q4	ENSMUSG00000035929.11	7867.92	1.04227	0.0377889	27.5814	1.85826e-167	1.68553e-164
Masp1	ENSMUSG00000022887.9	13429.1	0.590934	0.0216012	27.3566	9.02388e-165	7.54775e-162
Ccn1	ENSMUSG00000028195.4	10506.5	-1.05214	0.0384607	-27.3563	9.07773e-165	7.54775e-162
Txnrd1	ENSMUSG00000020250.10	46258.7	-0.63594	0.0238531	-26.6607	1.34583e-156	1.07424e-153
Tubb3	ENSMUSG00000062380.4	31138.7	0.975441	0.0381583	25.563	3.93623e-144	3.02105e-141
Btg2	ENSMUSG00000020423.6	11642.9	0.56378	0.0221584	25.4431	8.40987e-143	6.21552e-140
Hsph1	ENSMUSG00000029657.15	45636.3	-0.886872	0.0349557	-25.3713	5.23206e-142	3.72878e-139
Myf5	ENSMUSG00000000435.1	9076.86	0.818638	0.032286	25.3558	7.75754e-142	5.33799e-139
Abcc4	ENSMUSG00000032849.14	2845.33	-1.20733	0.0478588	-25.2268	2.03423e-140	1.3531e-137
Dnajb1	ENSMUSG00000005483.10	15864.5	-0.56723	0.0227636	-24.9183	4.71831e-137	3.03722e-134
Opn3	ENSMUSG00000026525.9	3823.78	0.678308	0.02726	24.8829	1.13973e-136	7.10729e-134
Cxcl1	ENSMUSG00000029380.11	506.895	-2.1084	0.0848374	-24.8522	2.44812e-136	1.48037e-133
Rsad2	ENSMUSG00000020641.16	395.953	1.95614	0.080765	24.2201	1.36586e-129	8.01642e-127
H2-K1	ENSMUSG00000061232.16	49421.9	0.705619	0.0291574	24.2003	2.20749e-129	1.25859e-126
Ccl5	ENSMUSG00000035042.2	574.664	1.95687	0.0812485	24.085	3.59334e-128	1.99181e-125
Ccn2	ENSMUSG00000019997.11	11677.5	-0.930109	0.0386286	-24.0782	4.22777e-128	2.28014e-125
Ifih1	ENSMUSG00000026896.14	1345.4	1.4752	0.0613002	24.0651	5.79576e-128	3.04354e-125
Ifi27l2a	ENSMUSG00000079017.3	883.263	2.27185	0.0945768	24.0212	1.67028e-127	8.54628e-125
Srxn1	ENSMUSG00000032802.8	12810.4	-0.808893	0.0339004	-23.8609	7.80341e-126	3.89293e-123
Gm26917	ENSMUSG00000097971.3	58525.4	-0.828051	0.0347272	-23.8445	1.15609e-125	5.62678e-123
Ramp3	ENSMUSG00000041046.7	198.838	3.65135	0.153471	23.7917	4.06742e-125	1.93251e-122
Sytl2	ENSMUSG00000030616.16	21186.8	0.487097	0.0204781	23.7862	4.63566e-125	2.15127e-122
Gm7361	ENSMUSG00000059645.6	4861.35	0.814423	0.0345232	23.5906	4.81171e-123	2.18222e-120
Ereg	ENSMUSG00000029377.5	1593.15	-1.19386	0.0506414	-23.5747	7.00455e-123	3.10613e-120
BC034090	ENSMUSG00000033722.9	9230.08	0.658221	0.028011	23.4987	4.20459e-122	1.82397e-119
Adamts4	ENSMUSG00000006403.13	28449.1	0.523119	0.0223048	23.4532	1.22691e-121	5.20917e-119
Arntl	ENSMUSG00000055116.8	4873.55	0.650103	0.0277866	23.3963	4.66601e-121	1.9398e-118
Ube2l6	ENSMUSG00000027078.14	8369.58	0.906814	0.0387743	23.387	5.798e-121	2.36121e-118
Ptgs2	ENSMUSG00000032487.8	10326	-1.49034	0.0641458	-23.2336	2.08317e-119	8.31394e-117
Klhl13	ENSMUSG00000036782.13	12502.2	0.74834	0.0326292	22.9346	2.09763e-116	8.20748e-114
H2-D1	ENSMUSG00000073411.12	32345.7	0.650002	0.0286263	22.7065	3.86561e-114	1.48343e-111
Tap1	ENSMUSG00000037321.17	1045.43	1.287	0.0577108	22.3009	3.62446e-110	1.36464e-107
Efr3b	ENSMUSG00000020658.10	415.525	-2.18507	0.0984267	-22.1999	3.43837e-109	1.2706e-106
Glipr2	ENSMUSG00000028480.14	19623.5	0.762567	0.0346108	22.0327	1.40127e-107	5.08408e-105
Itga4	ENSMUSG00000027009.18	13633.7	1.08243	0.0506918	21.3532	3.64093e-101	1.29741e-98
Dusp5	ENSMUSG00000034765.6	2035.07	-0.980778	0.0464029	-21.1361	3.70136e-99	1.2958e-96
Adam8	ENSMUSG00000025473.16	3424.5	0.89252	0.0422584	21.1205	5.15001e-99	1.77187e-96
Osbp2	ENSMUSG00000020435.17	3984.15	0.975777	0.0462718	21.0879	1.02615e-98	3.47065e-96
Vgll2	ENSMUSG00000049641.14	9175.53	0.830903	0.0394276	21.0741	1.374e-98	4.56969e-96
Gbp5	ENSMUSG00000105504.4	251.307	-2.66316	0.128626	-20.7047	3.14018e-95	1.02725e-92
Snai2	ENSMUSG00000022676.7	9231.86	0.403822	0.01956	20.6453	1.07693e-94	3.46617e-92
Oasl1	ENSMUSG00000041827.15	616.143	1.59132	0.0775387	20.523	1.343e-93	4.25389e-91
Pgm5	ENSMUSG00000041731.13	16590.8	-0.599654	0.0292417	-20.5068	1.87168e-93	5.83583e-91
Egr3	ENSMUSG00000033730.4	4419.36	-1.47018	0.072001	-20.4189	1.13622e-92	3.48818e-90
Serpinb6d	ENSMUSG00000047889.9	238.917	1.91124	0.0941833	20.2928	1.48843e-91	4.50026e-89
Thbs2	ENSMUSG00000023885.9	15718.3	0.727908	0.0363518	20.0239	3.40619e-89	1.01449e-86
Tuba1a	ENSMUSG00000072235.6	283602	0.606991	0.0304807	19.9139	3.08102e-88	9.04142e-86
B2m	ENSMUSG00000060802.8	59028.2	0.645446	0.0324183	19.91	3.33614e-88	9.64822e-86
Sytl1	ENSMUSG00000028860.13	2217.51	0.776555	0.0390847	19.8685	7.62022e-88	2.17231e-85
Tac4	ENSMUSG00000020872.4	2135	-0.939952	0.0475904	-19.7509	7.88675e-87	2.21662e-84
Jakmip1	ENSMUSG00000063646.18	345.303	-1.56058	0.079537	-19.6208	1.02767e-85	2.84822e-83
Alox5ap	ENSMUSG00000060063.9	2467.57	1.21454	0.0625037	19.4316	4.17532e-84	1.14135e-81
Cda	ENSMUSG00000028755.3	838.685	1.01748	0.0524563	19.3967	8.22116e-84	2.21694e-81
Prkg2	ENSMUSG00000029334.14	11483.4	-0.645554	0.0335746	-19.2275	2.18088e-82	5.80258e-80
Ssc5d	ENSMUSG00000035279.8	17582.8	0.506582	0.0263769	19.2055	3.32642e-82	8.73403e-80
Glrb	ENSMUSG00000028020.16	4130.55	0.551582	0.0288034	19.1498	9.70693e-82	2.51561e-79
Azin2	ENSMUSG00000028789.16	3299.53	0.64687	0.0339262	19.067	4.74947e-81	1.21507e-78
Pde10a	ENSMUSG00000023868.17	5187.04	0.726963	0.0381844	19.0382	8.22624e-81	2.07791e-78
Dcbld2	ENSMUSG00000035107.13	28716.5	0.458554	0.024175	18.9681	3.12734e-80	7.80076e-78
Crybg1	ENSMUSG00000019866.15	3808.56	0.634598	0.0335847	18.8954	1.24345e-79	3.06333e-77
Klf5	ENSMUSG00000005148.8	15492.6	-0.758969	0.0402354	-18.8632	2.28806e-79	5.56807e-77
Lats2	ENSMUSG00000021959.16	7968.92	-0.559991	0.0297502	-18.8231	4.88532e-79	1.17454e-76
Diras2	ENSMUSG00000047842.7	3953.98	0.936569	0.0497761	18.8156	5.62356e-79	1.33593e-76
Gclc	ENSMUSG00000032350.9	7533.71	-0.531276	0.0283243	-18.7569	1.70084e-78	3.99296e-76
Scml4	ENSMUSG00000044770.14	8859.02	-0.594133	0.0316799	-18.7542	1.78734e-78	4.14726e-76
Ccn3	ENSMUSG00000037362.8	26626.3	0.979248	0.052489	18.6563	1.12311e-77	2.55383e-75
Il12a	ENSMUSG00000027776.12	1684.54	-0.841179	0.0450887	-18.6561	1.12622e-77	2.55383e-75
Serpine1	ENSMUSG00000037411.10	11897.3	-0.715573	0.0383657	-18.6514	1.23094e-77	2.75994e-75
Zfp36l2	ENSMUSG00000045817.8	19291.3	-0.547774	0.0295027	-18.5669	5.95178e-77	1.31964e-74
Slc2a6	ENSMUSG00000036067.12	15448.3	-0.582545	0.0313825	-18.5628	6.43067e-77	1.41015e-74
Casp3	ENSMUSG00000031628.9	19101.6	0.479302	0.0259332	18.4822	2.87372e-76	6.23317e-74
Cbr2	ENSMUSG00000025150.10	11283.3	0.657988	0.0358078	18.3755	2.06281e-75	4.42618e-73
Lpcat1	ENSMUSG00000021608.15	7415.94	0.469065	0.0256961	18.2543	1.91263e-74	4.06026e-72
Junb	ENSMUSG00000052837.6	28687	-0.426499	0.0233864	-18.2371	2.62223e-74	5.50807e-72
Gap43	ENSMUSG00000047261.9	6250.9	1.1134	0.0610717	18.231	2.9265e-74	6.08316e-72
Ebp	ENSMUSG00000031168.14	13083.2	-0.583111	0.0320255	-18.2077	4.48278e-74	9.22206e-72
Sema3c	ENSMUSG00000028780.13	15267.8	0.479144	0.0263876	18.1579	1.11253e-73	2.26537e-71
Tspyl4	ENSMUSG00000039485.8	1546.75	0.758863	0.0418604	18.1284	1.90129e-73	3.83234e-71
Dipk2a	ENSMUSG00000045414.7	26084.7	0.3996	0.0220616	18.1129	2.52221e-73	5.03306e-71
Egr1	ENSMUSG00000038418.7	8784.06	-0.742154	0.0413392	-17.9528	4.56466e-72	9.01859e-70
Arhgap29	ENSMUSG00000039831.16	34722.7	0.395093	0.0220133	17.9479	4.98137e-72	9.74542e-70
Dcxr	ENSMUSG00000039450.11	1359.24	0.95172	0.0530521	17.9393	5.81357e-72	1.12631e-69
Zbp1	ENSMUSG00000027514.14	687.974	1.58095	0.0883161	17.901	1.15754e-71	2.22103e-69
Rgs16	ENSMUSG00000026475.7	2965.11	0.726755	0.0407029	17.8551	2.63834e-71	5.0141e-69
Hspa8	ENSMUSG00000015656.17	234035	-0.470034	0.0263854	-17.8142	5.48519e-71	1.03261e-68
H2-Q1	ENSMUSG00000079507.10	2410.3	0.685957	0.0385131	17.811	5.80613e-71	1.08259e-68
Pik3cb	ENSMUSG00000032462.14	2921.34	-0.696688	0.0391167	-17.8105	5.85918e-71	1.08259e-68
Pdgfc	ENSMUSG00000028019.9	14439.5	0.369491	0.0207771	17.7836	9.47409e-71	1.73445e-68
Armcx2	ENSMUSG00000033436.13	26047	0.43966	0.0247319	17.777	1.06474e-70	1.93153e-68
Art3	ENSMUSG00000034842.16	1016.66	0.933712	0.0525372	17.7724	1.15635e-70	2.07883e-68
Dglucy	ENSMUSG00000021185.16	8355.37	0.762859	0.0429937	17.7435	1.93474e-70	3.44713e-68
Hdc	ENSMUSG00000027360.5	983.243	1.43043	0.0810155	17.6562	9.10979e-70	1.60872e-67
Aqp1	ENSMUSG00000004655.5	14661.2	0.765615	0.0437554	17.4976	1.49464e-68	2.61628e-66
Col3a1	ENSMUSG00000026043.18	387685	0.398725	0.0228567	17.4445	3.78906e-68	6.57485e-66
Ccdc117	ENSMUSG00000020482.4	7478.86	-0.404563	0.0232955	-17.3666	1.47752e-67	2.54171e-65
Prdx6	ENSMUSG00000026701.15	34206.9	-0.550714	0.0317746	-17.3319	2.70409e-67	4.61197e-65
Mab21l3	ENSMUSG00000044313.13	867.045	1.05229	0.0609102	17.2761	7.12232e-67	1.20446e-64
Ccdc8	ENSMUSG00000041117.8	22252.8	0.414038	0.0239757	17.269	8.0471e-67	1.34941e-64
Olfml2b	ENSMUSG00000038463.8	38955.1	0.473534	0.0274614	17.2436	1.24936e-66	2.07758e-64
Pepd	ENSMUSG00000063931.14	7107.05	0.4632	0.0268735	17.2363	1.41809e-66	2.33868e-64
Tmem43	ENSMUSG00000030095.10	40465.7	0.307436	0.0178474	17.2258	1.69964e-66	2.78003e-64
Mybph	ENSMUSG00000042451.12	130548	-0.483586	0.0281668	-17.1687	4.55709e-66	7.39324e-64
Slc27a3	ENSMUSG00000027932.14	2391.5	0.684673	0.0399461	17.1399	7.47347e-66	1.20269e-63
Idh1	ENSMUSG00000025950.16	28788.4	0.377585	0.0220363	17.1347	8.17957e-66	1.30579e-63
Ano5	ENSMUSG00000055489.8	25416.4	0.529867	0.0311012	17.0369	4.37541e-65	6.92947e-63
Stip1	ENSMUSG00000024966.9	53513.4	-0.303368	0.0178263	-17.018	6.03952e-65	9.48966e-63
1700025G04Rik	ENSMUSG00000032666.16	5525.3	0.69755	0.0410221	17.0042	7.63816e-65	1.19078e-62
Gm15459	ENSMUSG00000100801.1	236469	-0.446642	0.0263136	-16.9738	1.28298e-64	1.98464e-62
Mrgprf	ENSMUSG00000031070.15	2594.05	0.73069	0.0430666	16.9665	1.45267e-64	2.22984e-62
Hspb8	ENSMUSG00000041548.4	30111.7	-0.300459	0.0177725	-16.9058	4.07615e-64	6.20913e-62
Ubc	ENSMUSG00000008348.9	251705	-0.490634	0.0290692	-16.8781	6.51566e-64	9.85e-62
Pax5	ENSMUSG00000014030.15	1003.14	0.883577	0.0523644	16.8736	7.03324e-64	1.05525e-61
Hsd17b13	ENSMUSG00000034528.15	366.372	-1.39489	0.0831748	-16.7706	4.00331e-63	5.96164e-61
Gm5176	ENSMUSG00000111997.1	148.624	-2.21922	0.132388	-16.7631	4.54439e-63	6.71728e-61
Zfand2a	ENSMUSG00000053581.13	12872.2	-0.532262	0.0317926	-16.7417	6.51026e-63	9.55237e-61
Acad10	ENSMUSG00000029456.12	2206.36	0.712419	0.0427134	16.6791	1.86097e-62	2.71063e-60
Gja5	ENSMUSG00000057123.14	2671.53	-1.37591	0.0826134	-16.6548	2.79319e-62	4.03899e-60
Heyl	ENSMUSG00000032744.4	19514.5	0.45251	0.027205	16.6333	3.99835e-62	5.74008e-60
Adam15	ENSMUSG00000028041.17	12717.5	0.415589	0.0250976	16.5589	1.3811e-61	1.96855e-59
Rragd	ENSMUSG00000028278.14	3086.19	0.497793	0.0300802	16.5489	1.63067e-61	2.30781e-59
Gbp7	ENSMUSG00000040253.15	962.015	1.51055	0.0914066	16.5256	2.40117e-61	3.37432e-59
Pam	ENSMUSG00000026335.16	41192.6	0.396809	0.0241109	16.4576	7.39375e-61	1.03176e-58
Ikbke	ENSMUSG00000042349.13	1196.73	0.713155	0.0435419	16.3786	2.71837e-60	3.76702e-58
Ifit3b	ENSMUSG00000062488.9	490.571	1.46042	0.0893939	16.3369	5.38948e-60	7.41704e-58
Tox2	ENSMUSG00000074607.11	405.786	-1.11883	0.0686711	-16.2927	1.11285e-59	1.52103e-57
Ctso	ENSMUSG00000028015.3	2030.89	0.682764	0.0420603	16.233	2.94671e-59	4.00011e-57
Cavin2	ENSMUSG00000045954.7	25129.8	0.525715	0.0324831	16.1843	6.5113e-59	8.77925e-57
Adora2b	ENSMUSG00000018500.2	5484.99	0.713276	0.0442609	16.1153	1.99246e-58	2.66843e-56
Slc7a7	ENSMUSG00000000958.10	982.215	0.873295	0.054285	16.0872	3.13651e-58	4.1726e-56
Mgam	ENSMUSG00000068587.10	9356.22	0.51525	0.0321047	16.0491	5.8035e-58	7.66946e-56
Areg	ENSMUSG00000029378.5	1782.13	-0.731212	0.0455995	-16.0355	7.21888e-58	9.47715e-56
Dnaic1	ENSMUSG00000061322.15	422.89	1.23482	0.077039	16.0286	8.07356e-58	1.05299e-55
Sqstm1	ENSMUSG00000015837.15	116852	-0.402034	0.0251083	-16.012	1.05348e-57	1.36507e-55
Ei24	ENSMUSG00000062762.17	12668.2	-0.408485	0.0255143	-16.0101	1.087e-57	1.39942e-55
Cavin4	ENSMUSG00000028348.7	43046	-0.431798	0.0270854	-15.9421	3.23287e-57	4.13538e-55
Nqo1	ENSMUSG00000003849.8	2362.78	-0.668662	0.0419718	-15.9312	3.84756e-57	4.89032e-55
Cldn1	ENSMUSG00000022512.3	1032.43	1.05398	0.0663114	15.8943	6.93509e-57	8.75884e-55
Krt19	ENSMUSG00000020911.14	1707.26	1.16081	0.073094	15.881	8.57639e-57	1.07636e-54
Dgka	ENSMUSG00000025357.8	4570.69	0.42399	0.0268205	15.8084	2.72146e-56	3.39417e-54
Nolc1	ENSMUSG00000015176.11	19320.2	-0.324963	0.0205607	-15.805	2.87178e-56	3.5594e-54
Slc44a4	ENSMUSG00000007034.15	3536.81	-0.686855	0.0434693	-15.8009	3.06602e-56	3.7767e-54
Egr2	ENSMUSG00000037868.15	831.166	-1.04166	0.0659572	-15.793	3.47917e-56	4.25932e-54
Top1mt	ENSMUSG00000000934.9	3956.14	0.520834	0.0329895	15.7879	3.7701e-56	4.58734e-54
Dync1i1	ENSMUSG00000029757.16	7647.73	0.598677	0.0382069	15.6693	2.45203e-55	2.96547e-53
Cdh18	ENSMUSG00000040420.15	3386.42	0.503249	0.0322592	15.6002	7.25856e-55	8.72558e-53
Plxdc2	ENSMUSG00000026748.13	3474.92	0.502727	0.0323008	15.5639	1.27989e-54	1.52935e-52
Rbbp6	ENSMUSG00000030779.16	14145	-0.356654	0.0229832	-15.518	2.62092e-54	3.11312e-52
Cd80	ENSMUSG00000075122.5	21602.7	0.381505	0.0245875	15.5162	2.69463e-54	3.18173e-52
Lynx1	ENSMUSG00000022594.14	25566.2	0.341142	0.0219883	15.5147	2.75896e-54	3.23853e-52
Tagln	ENSMUSG00000032085.5	11771.5	-0.880798	0.0571271	-15.4182	1.23464e-53	1.44077e-51
Adam19	ENSMUSG00000011256.16	25207.3	0.508876	0.0331421	15.3543	3.3122e-53	3.84273e-51
Raet1e	ENSMUSG00000053219.15	1452.04	0.687154	0.044793	15.3407	4.08956e-53	4.71718e-51
Porcn	ENSMUSG00000031169.13	17910.7	-0.694312	0.0452639	-15.3392	4.18262e-53	4.79679e-51
Cryab	ENSMUSG00000032060.10	70038.8	-0.471283	0.0307634	-15.3196	5.65976e-53	6.45374e-51
Gcnt2	ENSMUSG00000021360.16	3944.04	-0.569819	0.0372133	-15.3122	6.33376e-53	7.18126e-51
4833415N18Rik	ENSMUSG00000115936.1	815.855	0.902929	0.0591368	15.2685	1.24014e-52	1.39813e-50
Hbegf	ENSMUSG00000024486.6	2441.19	-0.780397	0.0511654	-15.2524	1.58585e-52	1.77785e-50
Ifit2	ENSMUSG00000045932.12	3260.56	0.491307	0.0322338	15.242	1.86099e-52	2.07464e-50
Dcn	ENSMUSG00000019929.16	16044.1	0.489905	0.0321915	15.2185	2.66709e-52	2.95676e-50
Dio2	ENSMUSG00000007682.6	33146.4	0.485618	0.0319198	15.2137	2.87034e-52	3.16451e-50
Gm13398	ENSMUSG00000087364.1	2822.32	-0.870226	0.0572844	-15.1913	4.0373e-52	4.42662e-50
Pik3r2	ENSMUSG00000031834.15	29079.7	0.399165	0.0263468	15.1504	7.53319e-52	8.21446e-50
Stk11ip	ENSMUSG00000026213.15	6332.13	-0.446871	0.0295287	-15.1334	9.75021e-52	1.05742e-49
Arsa	ENSMUSG00000022620.14	3155.92	0.506388	0.033474	15.1278	1.06178e-51	1.14529e-49
Prrg4	ENSMUSG00000027171.10	13832.8	0.655822	0.0434055	15.1092	1.40917e-51	1.51183e-49
Gdnf	ENSMUSG00000022144.4	1005.08	-0.770543	0.0511673	-15.0593	3.00028e-51	3.20163e-49
Tbc1d12	ENSMUSG00000048720.8	1816.99	-0.52502	0.0348721	-15.0556	3.17428e-51	3.3693e-49
Fam3c	ENSMUSG00000029672.16	5670.04	0.383364	0.0254811	15.045	3.72193e-51	3.92968e-49
Tubb2b	ENSMUSG00000045136.6	97617.9	0.496478	0.0330112	15.0397	4.03539e-51	4.23822e-49
Hsp90aa1	ENSMUSG00000021270.13	185380	-0.429905	0.028626	-15.018	5.59983e-51	5.8505e-49
Tgfbr1	ENSMUSG00000007613.15	5289.84	-0.449868	0.0300672	-14.9621	1.29884e-50	1.34991e-48
Dhrs9	ENSMUSG00000027068.6	591.79	1.02873	0.0688253	14.9469	1.63174e-50	1.68712e-48
Myc	ENSMUSG00000022346.15	6517.52	-0.433266	0.0290005	-14.9399	1.81202e-50	1.86386e-48
Ccdc73	ENSMUSG00000045106.12	1230.82	0.870563	0.0582997	14.9325	2.02389e-50	2.07112e-48
Asb14	ENSMUSG00000021898.15	589.975	-1.14094	0.0764463	-14.9247	2.27748e-50	2.31873e-48
Ermp1	ENSMUSG00000046324.12	12009	0.362353	0.0242869	14.9197	2.45467e-50	2.48644e-48
Dbh	ENSMUSG00000000889.8	638.772	1.04993	0.0704581	14.9014	3.22688e-50	3.25214e-48
Coq10b	ENSMUSG00000025981.13	6686.34	-0.356652	0.0239725	-14.8776	4.6084e-50	4.62114e-48
C430049B03Rik	ENSMUSG00000087365.7	849.398	0.796708	0.0535886	14.8671	5.38776e-50	5.37564e-48
Sirt1	ENSMUSG00000020063.16	4406.87	-0.383769	0.0258156	-14.8658	5.49893e-50	5.45926e-48
Plppr3	ENSMUSG00000035835.14	3379.94	0.686452	0.0462115	14.8546	6.49755e-50	6.41875e-48
Gas2	ENSMUSG00000030498.15	3154.92	0.517982	0.0348727	14.8535	6.60186e-50	6.48967e-48
Gsr	ENSMUSG00000031584.16	9429.71	-0.46191	0.0311107	-14.8473	7.24326e-50	7.08526e-48
Pdgfd	ENSMUSG00000032006.15	3164.11	0.511241	0.0345376	14.8024	1.41307e-49	1.3755e-47
Dtx4	ENSMUSG00000039982.8	11780.9	0.457965	0.0309762	14.7844	1.8471e-49	1.78927e-47
Frem1	ENSMUSG00000059049.14	1242.6	0.649949	0.0439693	14.7819	1.9177e-49	1.84868e-47
Pwp2	ENSMUSG00000032834.11	9021.08	-0.343001	0.0232468	-14.7548	2.86726e-49	2.75078e-47
Gm6093	ENSMUSG00000112963.1	566.909	1.1079	0.075097	14.7529	2.94689e-49	2.81364e-47
Aqp5	ENSMUSG00000044217.17	8811.93	-0.688746	0.0467874	-14.7208	4.74231e-49	4.50632e-47
Filip1	ENSMUSG00000034898.17	18720.9	-0.403404	0.0274179	-14.7132	5.30382e-49	5.01601e-47
Selenon	ENSMUSG00000050989.9	13162.5	0.35778	0.0243423	14.6978	6.65439e-49	6.2636e-47
Larp4	ENSMUSG00000023025.16	24362.4	-0.35649	0.0242604	-14.6943	7.00774e-49	6.56523e-47
Clip4	ENSMUSG00000024059.10	3333.71	-0.759141	0.0516696	-14.6922	7.2306e-49	6.74236e-47
Nab2	ENSMUSG00000025402.12	11202.3	-0.468539	0.0318975	-14.6889	7.59361e-49	7.04793e-47
Hps1	ENSMUSG00000025188.15	2360.93	0.498976	0.033974	14.687	7.81299e-49	7.21797e-47
Mustn1	ENSMUSG00000042485.7	11729.8	-0.71094	0.0484075	-14.6866	7.8604e-49	7.22831e-47
Oas1a	ENSMUSG00000052776.10	227.734	2.20575	0.1502	14.6854	7.99504e-49	7.3184e-47
Stk17b	ENSMUSG00000026094.14	30126.5	-0.373446	0.0254365	-14.6815	8.46961e-49	7.7174e-47
Psrc1	ENSMUSG00000068744.12	3744.15	0.443918	0.0302569	14.6716	9.79828e-49	8.88748e-47
Dkk2	ENSMUSG00000028031.6	1418.05	0.881818	0.0602261	14.6418	1.52e-48	1.37247e-46
Etf1	ENSMUSG00000024360.8	44912.3	-0.292073	0.0199581	-14.6343	1.69676e-48	1.52517e-46
Lamc2	ENSMUSG00000026479.13	6732.98	0.573025	0.0391767	14.6267	1.89783e-48	1.69826e-46
Samd9l	ENSMUSG00000047735.14	3752.6	0.799369	0.0546884	14.6168	2.19491e-48	1.95533e-46
Rgs4	ENSMUSG00000038530.11	164.432	1.72766	0.118238	14.6117	2.36383e-48	2.09646e-46
Cd200	ENSMUSG00000022661.14	24134.7	0.324335	0.0222304	14.5897	3.26643e-48	2.88414e-46
Gdf5	ENSMUSG00000038259.4	241.981	-1.58684	0.108779	-14.5877	3.36345e-48	2.95673e-46
Tmem252	ENSMUSG00000048572.5	1983.28	-0.772311	0.0529636	-14.5819	3.66123e-48	3.20438e-46
H2-T22	ENSMUSG00000056116.18	4727.43	0.602788	0.0414295	14.5497	5.86218e-48	5.10829e-46
Efna3	ENSMUSG00000028039.11	647.62	1.0149	0.0700076	14.4969	1.26684e-47	1.09912e-45
Stam2	ENSMUSG00000055371.17	9572.27	-0.434869	0.0300228	-14.4846	1.51572e-47	1.30935e-45
Mybbp1a	ENSMUSG00000040463.16	42949.7	-0.295891	0.0204371	-14.4781	1.66588e-47	1.42975e-45
Hspd1	ENSMUSG00000025980.14	63031.2	-0.389161	0.0268795	-14.478	1.66942e-47	1.42975e-45
Gdpd5	ENSMUSG00000035314.10	4858.72	0.771424	0.0533256	14.4663	1.978e-47	1.6868e-45
Tent5c	ENSMUSG00000044468.14	827.063	-1.12357	0.0776955	-14.4612	2.1306e-47	1.8092e-45
Tmeff2	ENSMUSG00000026109.14	2391.36	0.539178	0.0372962	14.4566	2.27643e-47	1.92484e-45
Nudcd3	ENSMUSG00000053838.14	24025	-0.254644	0.0176193	-14.4526	2.41542e-47	2.03375e-45
Kcnj12	ENSMUSG00000042529.14	1779.76	-0.724988	0.05029	-14.4161	4.09671e-47	3.43487e-45
Agrn	ENSMUSG00000041936.18	16617.6	0.586436	0.0407775	14.3814	6.7735e-47	5.65545e-45
Wwtr1	ENSMUSG00000027803.14	38295.5	-0.291802	0.0203453	-14.3425	1.18712e-46	9.87038e-45
Chka	ENSMUSG00000024843.15	7246.26	-0.481367	0.033669	-14.297	2.2829e-46	1.89026e-44
Cd44	ENSMUSG00000005087.17	108913	0.326639	0.0228717	14.2814	2.85838e-46	2.35699e-44
Ddx21	ENSMUSG00000020075.8	39900.2	-0.320418	0.0224728	-14.2581	3.99257e-46	3.27867e-44
Apobec3	ENSMUSG00000009585.18	2992.62	0.442944	0.0311554	14.2173	7.15969e-46	5.85539e-44
Bach1	ENSMUSG00000025612.5	14230.4	-0.342817	0.0241558	-14.192	1.02756e-45	8.36936e-44
Ngf	ENSMUSG00000027859.10	657.592	-1.30622	0.0921013	-14.1825	1.17608e-45	9.54014e-44
Tsr1	ENSMUSG00000038335.13	19902.6	-0.292434	0.0206297	-14.1754	1.30182e-45	1.05173e-43
Man2a1	ENSMUSG00000024085.13	19104.8	0.324838	0.0229181	14.1739	1.32938e-45	1.06967e-43
Syt12	ENSMUSG00000049303.10	4456.62	-0.969461	0.0684414	-14.1648	1.51216e-45	1.21186e-43
Ahsa1	ENSMUSG00000021037.7	24103.5	-0.332906	0.0235188	-14.1549	1.7421e-45	1.39054e-43
Hhip	ENSMUSG00000064325.4	803.288	1.68099	0.11877	14.1534	1.78064e-45	1.41564e-43
Ccng1	ENSMUSG00000020326.7	98864.6	0.478706	0.0338287	14.1509	1.84388e-45	1.4601e-43
Crhbp	ENSMUSG00000021680.8	352.144	1.0944	0.077374	14.1443	2.0246e-45	1.59687e-43
Gbp2b	ENSMUSG00000040264.10	523.2	1.08837	0.076966	14.1409	2.12585e-45	1.67013e-43
Tmem198b	ENSMUSG00000047090.13	5239.88	0.388561	0.0275444	14.1067	3.45322e-45	2.70232e-43
Tgm2	ENSMUSG00000037820.15	35690.1	0.45574	0.0323184	14.1016	3.71309e-45	2.89433e-43
4833427G06Rik	ENSMUSG00000032057.9	803.371	0.706434	0.0502553	14.0569	6.98913e-45	5.42677e-43
Qdpr	ENSMUSG00000015806.12	10472.8	0.406952	0.0289624	14.0511	7.58767e-45	5.86868e-43
Snx22	ENSMUSG00000039452.6	1079.95	0.612496	0.0437873	13.988	1.84576e-44	1.42209e-42
Gm14150	ENSMUSG00000082809.3	4365.59	0.59385	0.0426196	13.9337	3.95158e-44	3.03283e-42
Snn	ENSMUSG00000037972.7	12967.4	0.365964	0.0262793	13.9259	4.40667e-44	3.36916e-42
Amotl2	ENSMUSG00000032531.15	20079.3	-0.40859	0.0293682	-13.9127	5.30377e-44	4.03957e-42
Ank	ENSMUSG00000022265.7	33465.8	-0.496703	0.0357389	-13.8981	6.50336e-44	4.93439e-42
Oas3	ENSMUSG00000032661.9	178.062	2.48542	0.179627	13.8365	1.53415e-43	1.15962e-41
Gsto1	ENSMUSG00000025068.8	9984.98	-0.334852	0.0242269	-13.8215	1.89011e-43	1.42329e-41
Klhl21	ENSMUSG00000073700.3	10185.9	-0.388074	0.0280906	-13.8151	2.06625e-43	1.55008e-41
Ier3	ENSMUSG00000003541.6	4492.56	-0.620575	0.0449806	-13.7965	2.67451e-43	1.99887e-41
Tap2	ENSMUSG00000024339.12	2001.88	0.582369	0.0423125	13.7635	4.22351e-43	3.14478e-41
Gm3716	ENSMUSG00000105402.4	578.05	0.848321	0.0616957	13.7501	5.08711e-43	3.77373e-41
Atic	ENSMUSG00000026192.13	20403.8	-0.334354	0.0244044	-13.7006	1.00696e-42	7.44217e-41
Irx3	ENSMUSG00000031734.13	15360.3	-0.570756	0.0416665	-13.6982	1.04095e-42	7.665e-41
Jph2	ENSMUSG00000017817.11	46568.1	-0.349876	0.0255437	-13.6972	1.05579e-42	7.74573e-41
Dgat2	ENSMUSG00000030747.5	2512.07	0.513184	0.0374895	13.6887	1.18538e-42	8.66453e-41
Them6	ENSMUSG00000056665.2	4636.72	0.586735	0.0429586	13.6581	1.80522e-42	1.31471e-40
Myom2	ENSMUSG00000031461.4	158062	-0.410112	0.0300505	-13.6474	2.09124e-42	1.51748e-40
Ptgs1	ENSMUSG00000047250.13	30837.8	0.429269	0.0314808	13.6359	2.44906e-42	1.77068e-40
Parp9	ENSMUSG00000022906.15	2379	0.7539	0.0554432	13.5977	4.1314e-42	2.97625e-40
Hmgn3	ENSMUSG00000066456.14	5892.73	0.500327	0.036809	13.5925	4.43491e-42	3.1834e-40
Rnf213	ENSMUSG00000070327.14	20867	0.468038	0.0345267	13.5559	7.31551e-42	5.2323e-40
Tmem119	ENSMUSG00000054675.5	13748.3	0.39509	0.0291534	13.5521	7.69888e-42	5.48683e-40
Id2	ENSMUSG00000020644.9	2393.7	-0.461258	0.0340441	-13.5488	8.04913e-42	5.70224e-40
Ankrd23	ENSMUSG00000067653.12	21790.8	-0.497945	0.0367521	-13.5488	8.05829e-42	5.70224e-40
Ddx58	ENSMUSG00000040296.15	3299.81	0.89772	0.0662929	13.5417	8.86814e-42	6.25313e-40
Ephb4	ENSMUSG00000029710.15	9404.48	0.408263	0.030177	13.5289	1.05538e-41	7.41551e-40
Tubb5	ENSMUSG00000001525.10	120849	0.404845	0.0299338	13.5247	1.11812e-41	7.8288e-40
Bhlhb9	ENSMUSG00000072964.14	3846.87	0.469411	0.034731	13.5156	1.26466e-41	8.82387e-40
Ankrd46	ENSMUSG00000048307.8	12627	0.297095	0.0220122	13.4968	1.63299e-41	1.13542e-39
Mir17hg	ENSMUSG00000089726.2	855.384	-0.728234	0.0539799	-13.4908	1.771e-41	1.22709e-39
Mgp	ENSMUSG00000030218.2	11079.5	-0.778233	0.0577722	-13.4707	2.32626e-41	1.60624e-39
Stat2	ENSMUSG00000040033.16	9725.07	0.678574	0.0503899	13.4665	2.46329e-41	1.695e-39
Nefl	ENSMUSG00000022055.7	16146.6	0.672509	0.0499794	13.4557	2.85013e-41	1.95445e-39
Isg15	ENSMUSG00000035692.7	2024.42	1.79043	0.133303	13.4312	3.96702e-41	2.71102e-39
Spp1	ENSMUSG00000029304.14	267014	-0.407361	0.0304297	-13.387	7.20742e-41	4.90867e-39
St6gal1	ENSMUSG00000022885.16	4757.24	0.43523	0.0325634	13.3656	9.60093e-41	6.51655e-39
Arap1	ENSMUSG00000032812.18	9153.86	0.455602	0.0341097	13.357	1.07882e-40	7.29761e-39
C1qtnf6	ENSMUSG00000022440.9	23366.2	0.369741	0.0277229	13.337	1.41048e-40	9.5088e-39
H2-T-ps	ENSMUSG00000073405.6	1172.51	0.747487	0.0560817	13.3285	1.57987e-40	1.06149e-38
Slpi	ENSMUSG00000017002.14	210.068	-1.77318	0.133055	-13.3267	1.61951e-40	1.08447e-38
Mxd1	ENSMUSG00000001156.9	4502.11	-0.919388	0.0690217	-13.3203	1.76477e-40	1.17779e-38
Jam2	ENSMUSG00000053062.16	25962	0.258308	0.0194089	13.3088	2.05835e-40	1.36915e-38
Ddit4	ENSMUSG00000020108.4	24542.1	0.494675	0.03722	13.2905	2.62649e-40	1.74125e-38
Col4a5	ENSMUSG00000031274.16	5563.67	0.621865	0.0468898	13.2623	3.83109e-40	2.53144e-38
Sulf1	ENSMUSG00000016918.15	51407.2	0.313039	0.0236056	13.2612	3.88386e-40	2.55784e-38
Anxa5	ENSMUSG00000027712.13	38096.9	0.511559	0.0386487	13.2361	5.42805e-40	3.56305e-38
Cpt1c	ENSMUSG00000007783.10	2868.92	0.484839	0.0366688	13.2221	6.54014e-40	4.27897e-38
Sipa1l3	ENSMUSG00000030583.16	6334.95	-0.602563	0.0456024	-13.2134	7.34405e-40	4.78923e-38
Sept8	ENSMUSG00000018398.18	31999.6	0.330135	0.0249869	13.2123	7.45245e-40	4.84409e-38
E230016K23Rik	ENSMUSG00000051832.7	141.84	1.84142	0.140113	13.1424	1.88227e-39	1.2195e-37
Cd109	ENSMUSG00000046186.8	9093.44	0.286752	0.0218269	13.1375	2.00646e-39	1.29576e-37
Calm3	ENSMUSG00000019370.10	52544.3	0.318772	0.0243166	13.1093	2.91405e-39	1.8758e-37
Gm49212	ENSMUSG00000115678.1	768.445	0.758227	0.0578997	13.0955	3.49208e-39	2.24066e-37
Pdk4	ENSMUSG00000019577.6	1788.87	-0.484084	0.036993	-13.0858	3.96839e-39	2.53812e-37
Bex3	ENSMUSG00000046432.12	8388.69	0.50392	0.038512	13.0847	4.02608e-39	2.56678e-37
Parp14	ENSMUSG00000034422.14	1316.54	1.02868	0.0786273	13.0831	4.11585e-39	2.61514e-37
Gchfr	ENSMUSG00000046814.3	5758.57	0.474197	0.0362458	13.0828	4.12814e-39	2.61514e-37
F730311O21Rik	ENSMUSG00000100658.1	723.892	0.959871	0.0733719	13.0823	4.15776e-39	2.62557e-37
Ikbip	ENSMUSG00000019975.12	7542.79	0.33096	0.0253246	13.0687	4.96837e-39	3.12757e-37
Msc	ENSMUSG00000025930.6	2562.51	0.64864	0.0497238	13.0449	6.79853e-39	4.26618e-37
Ephx1	ENSMUSG00000038776.13	26209.9	0.377587	0.0289507	13.0424	7.01826e-39	4.39026e-37
Abracl	ENSMUSG00000078453.3	8024.91	0.467396	0.0358549	13.0358	7.66098e-39	4.77734e-37
Aga	ENSMUSG00000031521.5	4853.39	0.318695	0.0244592	13.0297	8.29492e-39	5.15655e-37
Scx	ENSMUSG00000034161.8	25963.1	-0.455776	0.0349834	-13.0283	8.44234e-39	5.23189e-37
Csnk1d	ENSMUSG00000025162.18	39373.4	0.356368	0.0273563	13.0269	8.60078e-39	5.31358e-37
Sema3e	ENSMUSG00000063531.7	20516	0.44038	0.0338139	13.0236	8.97984e-39	5.53064e-37
H2-K2	ENSMUSG00000067203.8	2242.4	0.789667	0.0606491	13.0203	9.38609e-39	5.76306e-37
Zfp41	ENSMUSG00000047003.15	2987.78	0.3928	0.0301861	13.0126	1.0374e-38	6.35011e-37
Casq1	ENSMUSG00000007122.11	5122.88	-0.754582	0.0581172	-12.9838	1.5119e-38	9.22631e-37
Vash1	ENSMUSG00000021256.5	2673.53	0.565799	0.0436154	12.9725	1.75265e-38	1.06628e-36
Psmb9	ENSMUSG00000096727.3	97.5721	2.15009	0.165871	12.9624	1.99772e-38	1.21169e-36
Aldh3b1	ENSMUSG00000024885.9	21667.1	-0.365996	0.0282717	-12.9457	2.48614e-38	1.50336e-36
Dnajb4	ENSMUSG00000028035.13	18694.2	-0.337624	0.0260811	-12.9452	2.5012e-38	1.5079e-36
Wdr5	ENSMUSG00000026917.15	8478.68	-0.279816	0.0216252	-12.9393	2.70026e-38	1.623e-36
Apol9a	ENSMUSG00000057346.12	6898.78	1.34656	0.104115	12.9334	2.91628e-38	1.74758e-36
Naa50	ENSMUSG00000022698.17	37235.4	-0.346645	0.0268259	-12.922	3.38078e-38	2.01986e-36
Apod	ENSMUSG00000022548.14	1947.01	0.741595	0.0574062	12.9184	3.54528e-38	2.11182e-36
Slc20a1	ENSMUSG00000027397.14	14262.5	-0.475678	0.0368242	-12.9175	3.58497e-38	2.12911e-36
Ly6c1	ENSMUSG00000079018.10	31229	0.623073	0.0482432	12.9153	3.69242e-38	2.18642e-36
Timp3	ENSMUSG00000020044.13	20181.9	-0.453948	0.0351577	-12.9118	3.86363e-38	2.28103e-36
Apcs	ENSMUSG00000026542.6	83.4266	2.03929	0.158208	12.8899	5.1316e-38	3.02068e-36
Map2	ENSMUSG00000015222.17	3476.61	0.572119	0.0444234	12.8788	5.92627e-38	3.4782e-36
Rnf19b	ENSMUSG00000028793.15	10788.7	-0.386095	0.0299842	-12.8766	6.09652e-38	3.56762e-36
Olfm1	ENSMUSG00000026833.18	34590.5	0.43533	0.0338085	12.8764	6.11571e-38	3.56839e-36
Limk1	ENSMUSG00000029674.13	13196.5	0.437394	0.0339924	12.8674	6.86672e-38	3.99491e-36
Enpp3	ENSMUSG00000019989.8	2303.79	0.939091	0.0730269	12.8595	7.60359e-38	4.41074e-36
P2rx6	ENSMUSG00000022758.14	1185.71	0.614435	0.0478051	12.8529	8.2825e-38	4.7768e-36
Tmem140	ENSMUSG00000057137.9	3642.17	-0.437179	0.0340137	-12.853	8.27292e-38	4.7768e-36
Csf1	ENSMUSG00000014599.10	15192.3	-0.545014	0.0424602	-12.8359	1.03211e-37	5.93535e-36
Cck	ENSMUSG00000032532.7	1739.22	-0.878312	0.0684735	-12.827	1.15708e-37	6.63493e-36
Kcnh7	ENSMUSG00000059742.10	634.462	0.739011	0.0576551	12.8178	1.30347e-37	7.45295e-36
Mfsd9	ENSMUSG00000041945.12	1009.88	0.620237	0.0484	12.8148	1.35451e-37	7.72264e-36
Gss	ENSMUSG00000027610.17	13718.5	-0.327431	0.025567	-12.8068	1.50236e-37	8.5412e-36
Wdr43	ENSMUSG00000041057.10	12398.7	-0.358682	0.0280302	-12.7963	1.72015e-37	9.75159e-36
Blvrb	ENSMUSG00000040466.16	2267.09	-0.638151	0.0499692	-12.7709	2.38393e-37	1.34763e-35
Obsl1	ENSMUSG00000026211.17	34343.7	-0.597076	0.046845	-12.7458	3.29095e-37	1.85511e-35
Tcn2	ENSMUSG00000020432.12	6074.75	0.371428	0.0291481	12.7428	3.41871e-37	1.9217e-35
Rassf3	ENSMUSG00000025795.8	14156.2	-0.373112	0.0293024	-12.7332	3.86812e-37	2.16821e-35
Abhd17c	ENSMUSG00000038459.10	4019.07	-0.408648	0.0321148	-12.7246	4.31824e-37	2.41374e-35
Tor4a	ENSMUSG00000059555.6	2974.93	0.39622	0.0311775	12.7085	5.30254e-37	2.95565e-35
Enpp5	ENSMUSG00000023960.13	1625.29	0.544711	0.0428743	12.7048	5.55884e-37	3.08988e-35
Ly6a	ENSMUSG00000075602.10	56281.9	0.586691	0.0461969	12.6998	5.92859e-37	3.28625e-35
Ptges3	ENSMUSG00000071072.12	23114.7	-0.282711	0.0222661	-12.6969	6.15209e-37	3.40069e-35
Lgals3bp	ENSMUSG00000033880.11	8138.24	1.38881	0.109389	12.696	6.21957e-37	3.4285e-35
Pmvk	ENSMUSG00000027952.16	6682.66	0.473554	0.037391	12.6649	9.25065e-37	5.08531e-35
Foxred2	ENSMUSG00000016552.13	2836.8	-0.477561	0.037762	-12.6466	1.16829e-36	6.40474e-35
S1pr3	ENSMUSG00000067586.4	1842.54	0.491638	0.0388883	12.6423	1.23407e-36	6.7468e-35
Zbtb10	ENSMUSG00000069114.8	2411.28	-0.404503	0.0320375	-12.626	1.51886e-36	8.2811e-35
Cry2	ENSMUSG00000068742.11	5872.54	0.443314	0.0351148	12.6247	1.54285e-36	8.38897e-35
Ptp4a3	ENSMUSG00000059895.13	25889.9	0.339547	0.0268973	12.6238	1.56052e-36	8.46201e-35
Pla1a	ENSMUSG00000002847.7	12477.2	0.424499	0.0336359	12.6204	1.62966e-36	8.81297e-35
Cyth3	ENSMUSG00000018001.18	8851.61	-0.319177	0.0252976	-12.6169	1.70378e-36	9.16412e-35
Samd8	ENSMUSG00000021770.11	13896.8	-0.481353	0.0381511	-12.617	1.70149e-36	9.16412e-35
Prkag3	ENSMUSG00000006542.13	13232.4	-0.299242	0.0237259	-12.6125	1.80271e-36	9.67016e-35
Trib1	ENSMUSG00000032501.9	3475.27	-0.388856	0.0308613	-12.6001	2.1082e-36	1.12786e-34
Fdft1	ENSMUSG00000021273.11	30465.5	0.387826	0.030786	12.5975	2.18016e-36	1.16324e-34
Mmp28	ENSMUSG00000020682.17	2024.74	0.491733	0.039066	12.5872	2.48213e-36	1.32082e-34
Bst2	ENSMUSG00000046718.8	4230.26	1.3915	0.110676	12.5727	2.98261e-36	1.58293e-34
Epha1	ENSMUSG00000029859.6	5871	0.443419	0.0352731	12.571	3.04772e-36	1.61319e-34
Dusp22	ENSMUSG00000069255.13	4599.75	0.315575	0.025128	12.5587	3.5621e-36	1.88047e-34
Csn3	ENSMUSG00000001622.15	236.127	1.51869	0.120954	12.556	3.68695e-36	1.94124e-34
Rassf7	ENSMUSG00000038618.12	2508.94	-0.437264	0.0348845	-12.5346	4.82502e-36	2.53377e-34
Mfsd2a	ENSMUSG00000028655.11	3320.99	0.521632	0.0416314	12.5298	5.13128e-36	2.68753e-34
Plau	ENSMUSG00000021822.3	36420.4	0.388509	0.0310281	12.5212	5.71612e-36	2.986e-34
Timp1	ENSMUSG00000001131.11	26247.9	-0.499034	0.0398617	-12.5191	5.86814e-36	3.05741e-34
Ralb	ENSMUSG00000004451.14	11038.8	0.32574	0.0260305	12.5138	6.27647e-36	3.26164e-34
Slf1	ENSMUSG00000021597.16	5730.24	-0.464447	0.0371202	-12.512	6.42046e-36	3.3278e-34
Scn10a	ENSMUSG00000034533.10	766.097	-0.693237	0.0554418	-12.5039	7.11178e-36	3.67657e-34
Gm11816	ENSMUSG00000086233.1	268.283	1.06221	0.0849572	12.5029	7.20032e-36	3.71272e-34
Hebp2	ENSMUSG00000019853.6	1942.51	0.615675	0.0492493	12.5012	7.35268e-36	3.78151e-34
Gga2	ENSMUSG00000030872.14	14324.6	0.476906	0.0381766	12.4921	8.24246e-36	4.22823e-34
Dancr	ENSMUSG00000106943.2	699.973	-0.782394	0.0626372	-12.4909	8.37232e-36	4.28384e-34
Sept5	ENSMUSG00000072214.7	19245.9	0.404964	0.0324217	12.4905	8.41125e-36	4.29275e-34
Dipk1a	ENSMUSG00000029270.10	4452.64	0.400058	0.0320384	12.4868	8.809e-36	4.48427e-34
Vamp5	ENSMUSG00000073002.9	28485.3	-0.619928	0.0497272	-12.4666	1.13574e-35	5.76686e-34
Psme1	ENSMUSG00000022216.17	4354.94	0.454755	0.0365073	12.4565	1.2884e-35	6.52538e-34
Tmem182	ENSMUSG00000079588.3	22702.8	-0.548262	0.0440407	-12.449	1.41632e-35	7.15511e-34
Mxra7	ENSMUSG00000020814.13	21763.3	0.307936	0.0247437	12.445	1.48803e-35	7.4984e-34
Dnaja1	ENSMUSG00000028410.13	47210.9	-0.370667	0.0299257	-12.3862	3.10255e-35	1.55948e-33
Gpr176	ENSMUSG00000040133.2	200.297	-1.23153	0.0995732	-12.3681	3.88794e-35	1.94935e-33
Gm36377	ENSMUSG00000113909.1	1806.07	0.476832	0.0385601	12.3659	3.99473e-35	1.99787e-33
Ebf1	ENSMUSG00000057098.14	4055.07	0.545282	0.0441422	12.3529	4.70111e-35	2.34527e-33
Usp31	ENSMUSG00000063317.7	6092.89	-0.457734	0.0370638	-12.3499	4.87825e-35	2.42757e-33
Mfsd7a	ENSMUSG00000029490.4	11338.3	-0.472825	0.0382869	-12.3495	4.89969e-35	2.43217e-33
Galnt16	ENSMUSG00000021130.8	940.68	0.889983	0.0722655	12.3155	7.47849e-35	3.70306e-33
C1qtnf1	ENSMUSG00000017446.14	2599.91	0.419205	0.0340707	12.304	8.62123e-35	4.25833e-33
Arl2bp	ENSMUSG00000031776.17	23868.2	-0.26559	0.0216028	-12.2943	9.72284e-35	4.7906e-33
Gm43197	ENSMUSG00000107215.1	246.81	1.20592	0.0981067	12.2919	1.0007e-34	4.91848e-33
Pgd	ENSMUSG00000028961.15	37001.5	-0.295876	0.024136	-12.2587	1.50897e-34	7.39841e-33
Stard10	ENSMUSG00000030688.15	5898.45	0.397466	0.0324283	12.2568	1.5457e-34	7.5599e-33
Asprv1	ENSMUSG00000033508.7	133.619	-1.73015	0.141214	-12.252	1.63922e-34	7.9977e-33
Ablim1	ENSMUSG00000025085.16	43346.8	-0.536158	0.043824	-12.2343	2.0373e-34	9.9157e-33
Lta4h	ENSMUSG00000015889.8	11105.4	0.34596	0.0283009	12.2243	2.30439e-34	1.11883e-32
Ripor2	ENSMUSG00000036006.20	1621.84	0.694169	0.0567967	12.222	2.37178e-34	1.14876e-32
Gm8909	ENSMUSG00000073402.11	659.5	0.791554	0.0647902	12.2172	2.51656e-34	1.21593e-32
Ankrd1	ENSMUSG00000024803.9	62987.8	-0.352902	0.028913	-12.2057	2.89959e-34	1.39762e-32
Ghr	ENSMUSG00000055737.12	13437	0.290421	0.0237948	12.2053	2.9141e-34	1.40123e-32
F2rl2	ENSMUSG00000021675.4	278.17	-1.14094	0.0934811	-12.205	2.92339e-34	1.40231e-32
Sema6b	ENSMUSG00000001227.12	887.859	0.682959	0.0560267	12.1899	3.519e-34	1.68397e-32
Cdh6	ENSMUSG00000039385.5	919.223	-1.10363	0.0905726	-12.185	3.73548e-34	1.78329e-32
Lrrc1	ENSMUSG00000032352.16	3074.58	-0.410338	0.0336897	-12.1799	3.97645e-34	1.8938e-32
Umps	ENSMUSG00000022814.6	7749.68	-0.396131	0.0325399	-12.1737	4.29095e-34	2.03871e-32
Serping1	ENSMUSG00000023224.12	10897.2	0.57936	0.0476305	12.1636	4.85456e-34	2.30102e-32
Tgm5	ENSMUSG00000053675.8	550.055	0.833809	0.0685574	12.1622	4.94096e-34	2.33642e-32
Musk	ENSMUSG00000057280.15	9739.19	-0.438462	0.0361543	-12.1275	7.55164e-34	3.56248e-32
Alcam	ENSMUSG00000022636.13	3072.72	-0.678982	0.0560229	-12.1197	8.30515e-34	3.90871e-32
Sln	ENSMUSG00000042045.6	106.331	1.66197	0.137156	12.1174	8.54503e-34	4.01214e-32
Atp6v0e2	ENSMUSG00000039347.7	2561.75	-0.439198	0.0362705	-12.109	9.46795e-34	4.43504e-32
Apol7a	ENSMUSG00000010601.14	224.45	1.17049	0.0966929	12.1052	9.91296e-34	4.63263e-32
9330159F19Rik	ENSMUSG00000004360.9	4116.76	0.310443	0.0256483	12.1039	1.00765e-33	4.69804e-32
Rbm38	ENSMUSG00000027510.17	8692.63	-0.456571	0.0377222	-12.1035	1.01187e-33	4.70672e-32
Cdv3	ENSMUSG00000032803.15	56576.4	-0.289291	0.023902	-12.1032	1.01583e-33	4.71417e-32
Inka2	ENSMUSG00000048458.8	8967.7	0.38516	0.0318508	12.0926	1.15544e-33	5.34959e-32
Gbp3	ENSMUSG00000028268.14	782.494	1.11585	0.0923112	12.0879	1.22336e-33	5.65094e-32
Emilin2	ENSMUSG00000024053.11	4407.54	0.327841	0.0272022	12.052	1.89279e-33	8.72302e-32
Rtp4	ENSMUSG00000033355.6	749.273	1.2066	0.100204	12.0413	2.1541e-33	9.90438e-32
Efhd1	ENSMUSG00000026255.15	10676	0.597297	0.0496157	12.0385	2.23068e-33	1.02329e-31
Dact3	ENSMUSG00000078794.4	2225.2	0.415319	0.0345178	12.032	2.41126e-33	1.10359e-31
Col13a1	ENSMUSG00000058806.14	278.234	-1.1844	0.098446	-12.031	2.44166e-33	1.11495e-31
Hsp90ab1	ENSMUSG00000023944.14	541784	-0.261318	0.0217363	-12.0222	2.71574e-33	1.23728e-31
Gm20559	ENSMUSG00000106734.3	784.182	0.968747	0.0806363	12.0138	3.00774e-33	1.36719e-31
Dusp14	ENSMUSG00000018648.15	5383.13	0.333983	0.0278131	12.0081	3.22025e-33	1.46046e-31
Hif1a	ENSMUSG00000021109.13	35707.4	0.229119	0.0190815	12.0074	3.25023e-33	1.47071e-31
Wnt10a	ENSMUSG00000026167.14	2594.3	-0.79007	0.0659318	-11.9831	4.35536e-33	1.96631e-31
Gsn	ENSMUSG00000026879.14	67525.2	0.302848	0.0253424	11.9503	6.47064e-33	2.91471e-31
Itga6	ENSMUSG00000027111.16	14920.2	0.365625	0.0306066	11.9459	6.81786e-33	3.06399e-31
Susd5	ENSMUSG00000086596.2	9256.09	-0.363396	0.0304206	-11.9458	6.83275e-33	3.06399e-31
Stard5	ENSMUSG00000046027.17	1889.96	0.556172	0.0465651	11.944	6.98096e-33	3.12343e-31
Abcd4	ENSMUSG00000021240.6	7315.41	0.421152	0.0352623	11.9434	7.02924e-33	3.13099e-31
Isoc1	ENSMUSG00000024601.9	4184.96	0.307128	0.0257151	11.9435	7.01993e-33	3.13099e-31
Gm8355	ENSMUSG00000093798.2	3227.67	-0.442817	0.0371058	-11.9339	7.8791e-33	3.50173e-31
Adra1b	ENSMUSG00000050541.14	501.504	1.10477	0.0926385	11.9256	8.70098e-33	3.8584e-31
Pdlim3	ENSMUSG00000031636.7	70135.4	0.341725	0.028675	11.9171	9.63492e-33	4.26308e-31
Hsd17b2	ENSMUSG00000031844.8	300.344	1.14293	0.0959171	11.9158	9.7923e-33	4.32313e-31
Bhlhe40	ENSMUSG00000030103.11	20686.7	-0.5233	0.0439916	-11.8955	1.24956e-32	5.50443e-31
Mmd	ENSMUSG00000003948.17	8575.56	-0.419801	0.0352968	-11.8935	1.28e-32	5.62608e-31
Gbp2	ENSMUSG00000028270.12	653.786	1.01733	0.0857085	11.8696	1.70256e-32	7.46694e-31
Igtp	ENSMUSG00000078853.8	2140.64	0.761936	0.0642191	11.8646	1.80687e-32	7.90705e-31
Fah	ENSMUSG00000030630.16	3385.84	0.440218	0.0371211	11.859	1.93366e-32	8.44335e-31
Crlf1	ENSMUSG00000007888.15	9837.78	-0.443576	0.0374162	-11.8552	2.02286e-32	8.81355e-31
Sulf2	ENSMUSG00000006800.14	15130	0.560333	0.0472667	11.8547	2.03418e-32	8.84359e-31
Smad7	ENSMUSG00000025880.11	2432.9	-1.10147	0.0929416	-11.8512	2.12219e-32	9.20616e-31
Champ1	ENSMUSG00000047710.8	8323.11	-0.297134	0.0250895	-11.843	2.33974e-32	1.01279e-30
Tnik	ENSMUSG00000027692.16	6565.53	0.452798	0.0383419	11.8095	3.48637e-32	1.50586e-30
H2-Q7	ENSMUSG00000060550.16	942.955	0.678284	0.0574411	11.8083	3.5352e-32	1.52365e-30
Chordc1	ENSMUSG00000001774.8	16205.2	-0.302621	0.0256456	-11.8001	3.8973e-32	1.67609e-30
Mafk	ENSMUSG00000018143.10	6407.3	-0.370585	0.0314327	-11.7898	4.40764e-32	1.89149e-30
Ogfod1	ENSMUSG00000033009.15	13640.3	-0.372546	0.0316011	-11.789	4.44773e-32	1.9046e-30
Atg9b	ENSMUSG00000038295.14	3478.55	0.616724	0.0523369	11.7837	4.73523e-32	2.02337e-30
Odc1	ENSMUSG00000011179.8	29416.2	-0.334687	0.028411	-11.7802	4.93899e-32	2.10593e-30
Hspb7	ENSMUSG00000006221.7	8814.98	-0.658751	0.0559711	-11.7695	5.60659e-32	2.38549e-30
Stat1	ENSMUSG00000026104.14	6632.77	0.765782	0.0651218	11.7592	6.33183e-32	2.68833e-30
Tslp	ENSMUSG00000024379.4	1072.58	0.511166	0.0434753	11.7576	6.45301e-32	2.73397e-30
Laptm4b	ENSMUSG00000022257.4	17504.8	0.248759	0.0211618	11.7551	6.64777e-32	2.81051e-30
Gmpr	ENSMUSG00000000253.13	3359.89	0.336368	0.0286174	11.754	6.73529e-32	2.84149e-30
Cdyl	ENSMUSG00000059288.14	4667	0.297017	0.0253027	11.7386	8.08561e-32	3.40397e-30
Fos	ENSMUSG00000021250.13	1135.56	-0.596724	0.0509758	-11.706	1.18728e-31	4.98785e-30
Calcrl	ENSMUSG00000059588.13	5108.66	0.500889	0.0429266	11.6685	1.84649e-31	7.74091e-30
Csrnp1	ENSMUSG00000032515.8	2599.16	-0.514235	0.0440773	-11.6667	1.88696e-31	7.894e-30
Gm45338	ENSMUSG00000109783.1	728.066	0.620169	0.0531768	11.6624	1.9837e-31	8.28131e-30
Ifi27	ENSMUSG00000064215.13	24277.3	0.713839	0.0612138	11.6614	2.00668e-31	8.35977e-30
Slc22a23	ENSMUSG00000038267.15	2726.05	-0.548834	0.047095	-11.6538	2.19538e-31	9.12683e-30
Rnf145	ENSMUSG00000019189.13	30415.5	0.245241	0.0210631	11.6431	2.48703e-31	1.03178e-29
Fastkd5	ENSMUSG00000079043.3	2777.74	-0.386302	0.0332038	-11.6343	2.75945e-31	1.14242e-29
Stmn4	ENSMUSG00000022044.14	2328.72	0.642463	0.0553314	11.6112	3.61592e-31	1.49391e-29
Maff	ENSMUSG00000042622.14	2668.64	-0.506736	0.043647	-11.6099	3.67182e-31	1.51387e-29
Sat1	ENSMUSG00000025283.15	35512.4	0.345805	0.029795	11.6061	3.8358e-31	1.57822e-29
Adgre5	ENSMUSG00000002885.14	91574.9	0.295952	0.025542	11.5869	4.80415e-31	1.97257e-29
Atg12	ENSMUSG00000032905.5	11359.6	-0.290076	0.0250455	-11.582	5.08719e-31	2.08449e-29
Gm49450	ENSMUSG00000116358.1	14530.1	0.417963	0.0360974	11.5788	5.28056e-31	2.15929e-29
Aldh3b3	ENSMUSG00000037263.13	2145.66	-0.685282	0.0592413	-11.5676	6.01129e-31	2.45307e-29
Mboat1	ENSMUSG00000038732.15	4237.13	0.404008	0.0350057	11.5412	8.17708e-31	3.33007e-29
Pacsin1	ENSMUSG00000040276.15	1476.98	-0.719943	0.0624488	-11.5285	9.47305e-31	3.84999e-29
Baiap2	ENSMUSG00000025372.16	7185.61	0.29258	0.0253938	11.5217	1.02553e-30	4.15102e-29
Dusp3	ENSMUSG00000003518.13	27480.3	-0.226268	0.0196382	-11.5218	1.02418e-30	4.15102e-29
Phox2b	ENSMUSG00000012520.10	42.0903	-4.57283	0.397236	-11.5116	1.15303e-30	4.65764e-29
Tec	ENSMUSG00000029217.16	1469.38	-0.526113	0.045717	-11.508	1.20175e-30	4.84464e-29
Ropn1l	ENSMUSG00000022236.10	1086.83	0.543105	0.047228	11.4996	1.32475e-30	5.3297e-29
Gnpat	ENSMUSG00000031985.9	14207.8	-0.243787	0.0212027	-11.4979	1.35148e-30	5.42633e-29
A930003A15Rik	ENSMUSG00000075330.4	4925.49	0.426477	0.0371172	11.49	1.48121e-30	5.93527e-29
Ncf2	ENSMUSG00000026480.12	74.2025	-2.72518	0.237325	-11.4829	1.60782e-30	6.42967e-29
Bag3	ENSMUSG00000030847.8	17285.6	-0.329797	0.0287478	-11.4721	1.82251e-30	7.27364e-29
Lypd6	ENSMUSG00000050447.15	2356.95	0.406188	0.0354192	11.468	1.90993e-30	7.60731e-29
Garnl3	ENSMUSG00000038860.15	2774.67	0.52595	0.0458734	11.4652	1.97215e-30	7.83951e-29
Cd82	ENSMUSG00000027215.13	80441.7	0.359448	0.0313694	11.4586	2.13025e-30	8.45111e-29
Kcmf1	ENSMUSG00000055239.10	25028.8	-0.251812	0.0219772	-11.4579	2.1478e-30	8.50384e-29
1810013L24Rik	ENSMUSG00000022507.6	12186.4	-0.277442	0.024218	-11.456	2.19391e-30	8.66921e-29
Ptk7	ENSMUSG00000023972.10	11883.6	0.348718	0.0304518	11.4515	2.31222e-30	9.11866e-29
Trdc	ENSMUSG00000104876.1	846.653	-0.769682	0.0672989	-11.4368	2.73909e-30	1.07808e-28
Trim54	ENSMUSG00000062077.14	8842.36	-0.455653	0.0398789	-11.4259	3.10366e-30	1.21917e-28
Jag1	ENSMUSG00000027276.7	3517.63	-0.422427	0.0369774	-11.4239	3.17527e-30	1.24484e-28
Fgfrl1	ENSMUSG00000008090.14	12650.4	-0.764885	0.0669684	-11.4216	3.26271e-30	1.27662e-28
Tubb2a	ENSMUSG00000058672.7	98155.1	0.330864	0.0289715	11.4203	3.30957e-30	1.29242e-28
2700038G22Rik	ENSMUSG00000097180.5	518.273	-0.996289	0.0873094	-11.411	3.68428e-30	1.43593e-28
Synpo2	ENSMUSG00000050315.14	36678.6	-0.359482	0.0315209	-11.4046	3.96798e-30	1.54349e-28
B4galt3	ENSMUSG00000052423.14	5543.6	0.384169	0.0336927	11.4021	4.07958e-30	1.58381e-28
Il20rb	ENSMUSG00000044244.18	442.984	-0.84775	0.0744505	-11.3868	4.86775e-30	1.88613e-28
Rgs14	ENSMUSG00000052087.14	766.502	-0.645113	0.0566842	-11.3808	5.21075e-30	2.01513e-28
Slc17a7	ENSMUSG00000070570.5	1262.81	-0.8589	0.0755151	-11.3739	5.64189e-30	2.17764e-28
Trmt1	ENSMUSG00000001909.16	12894.2	-0.250414	0.0220766	-11.343	8.03706e-30	3.09613e-28
Klhl40	ENSMUSG00000074001.3	12481.1	-0.291717	0.0257188	-11.3426	8.07458e-30	3.10459e-28
Gstt3	ENSMUSG00000001665.11	228.339	1.2997	0.114623	11.3389	8.41963e-30	3.23103e-28
Snx8	ENSMUSG00000029560.12	7882	-0.338312	0.0298963	-11.3162	1.09104e-29	4.17883e-28
Irgm2	ENSMUSG00000069874.7	2745.49	0.963974	0.0852109	11.3128	1.13404e-29	4.33521e-28
Gm15542	ENSMUSG00000083396.1	9095.34	-0.35475	0.0313791	-11.3053	1.23534e-29	4.71342e-28
Trim2	ENSMUSG00000027993.16	7961.72	0.393623	0.0348411	11.2977	1.34746e-29	5.13139e-28
Atp2b4	ENSMUSG00000026463.17	32412.6	0.431711	0.0382677	11.2813	1.62284e-29	6.16832e-28
Add2	ENSMUSG00000030000.10	637.132	0.788281	0.0699808	11.2642	1.97032e-29	7.47484e-28
Elk3	ENSMUSG00000008398.15	13477.6	0.324801	0.028849	11.2587	2.09863e-29	7.94651e-28
Zfp36	ENSMUSG00000044786.6	2827.34	-0.407046	0.0362183	-11.2387	2.63258e-29	9.94945e-28
Oga	ENSMUSG00000025220.8	21512.7	-0.279924	0.0249274	-11.2296	2.91956e-29	1.10132e-27
Casq2	ENSMUSG00000027861.13	75812.1	-0.353996	0.0315241	-11.2294	2.92522e-29	1.10137e-27
1700052K11Rik	ENSMUSG00000099681.1	1597.4	0.44016	0.0392326	11.2193	3.2804e-29	1.23278e-27
Nptx1	ENSMUSG00000025582.4	1455.29	-0.834797	0.0744584	-11.2116	3.5769e-29	1.34167e-27
Fam171a2	ENSMUSG00000034685.4	19637.9	-0.418789	0.0373681	-11.2071	3.76182e-29	1.40839e-27
Ccnd1	ENSMUSG00000070348.5	23962.6	0.450028	0.0402417	11.1831	4.93216e-29	1.84309e-27
Cdc42bpg	ENSMUSG00000024769.7	7439.62	0.486275	0.0435106	11.176	5.34481e-29	1.99356e-27
B3gnt8	ENSMUSG00000059479.7	434.406	0.780987	0.0698924	11.1741	5.45805e-29	2.032e-27
Ftsj3	ENSMUSG00000020706.13	20470.1	-0.296021	0.0264928	-11.1736	5.49053e-29	2.04029e-27
E2f6	ENSMUSG00000057469.8	11145.6	-0.254244	0.0227643	-11.1686	5.8113e-29	2.15547e-27
Socs1	ENSMUSG00000038037.5	1039.11	0.593418	0.0531367	11.1678	5.86389e-29	2.17094e-27
Tes	ENSMUSG00000029552.19	11915.3	0.345926	0.0309927	11.1615	6.29023e-29	2.32447e-27
Ifrd1	ENSMUSG00000001627.12	15646.7	-0.392076	0.0351293	-11.1609	6.33182e-29	2.33552e-27
Skp2	ENSMUSG00000054115.11	6189.16	0.346167	0.0310214	11.159	6.4741e-29	2.38359e-27
Lbp	ENSMUSG00000016024.9	726.674	0.757957	0.0679323	11.1575	6.57936e-29	2.41788e-27
Efna4	ENSMUSG00000028040.7	1522.4	0.484788	0.0434723	11.1517	7.02858e-29	2.57822e-27
Tshz1	ENSMUSG00000046982.11	6463.73	-0.303751	0.0272415	-11.1503	7.13405e-29	2.61211e-27
Wdr77	ENSMUSG00000000561.14	12541.8	-0.302004	0.0270994	-11.1443	7.63333e-29	2.7898e-27
Nsd2	ENSMUSG00000057406.16	12912.2	-0.424563	0.0381197	-11.1376	8.22791e-29	3.00161e-27
Sema7a	ENSMUSG00000038264.8	8085.48	-0.504267	0.0452971	-11.1324	8.72122e-29	3.17577e-27
Gpr137b-ps	ENSMUSG00000097715.2	3982.4	0.36485	0.0327807	11.13	8.95916e-29	3.25647e-27
Pgam1	ENSMUSG00000011752.7	90707.5	0.308517	0.0277272	11.1269	9.2815e-29	3.3675e-27
Nipsnap1	ENSMUSG00000034285.15	563.325	0.694931	0.0624764	11.1231	9.68546e-29	3.50768e-27
Ubxn4	ENSMUSG00000026353.9	41399.5	-0.23781	0.0213805	-11.1227	9.72586e-29	3.51593e-27
Cnp	ENSMUSG00000006782.16	7288.98	0.287366	0.0258662	11.1097	1.12487e-28	4.0591e-27
Wls	ENSMUSG00000028173.10	66196	0.262333	0.0236357	11.099	1.26879e-28	4.57018e-27
Osgin1	ENSMUSG00000074063.10	5352.95	-0.476415	0.0429539	-11.0913	1.3826e-28	4.97113e-27
Praf2	ENSMUSG00000031149.7	6255.09	0.376164	0.0339242	11.0884	1.42885e-28	5.12818e-27
Syk	ENSMUSG00000021457.14	3283.79	0.381647	0.0344286	11.0852	1.48071e-28	5.30475e-27
Sgk1	ENSMUSG00000019970.15	8159.14	-0.321012	0.0289814	-11.0765	1.63181e-28	5.83562e-27
Cobll1	ENSMUSG00000034903.18	3217.71	-0.6636	0.0599142	-11.0758	1.64324e-28	5.86599e-27
Nebl	ENSMUSG00000053702.16	1151.63	0.826756	0.0746564	11.0742	1.67459e-28	5.96723e-27
Pdia4	ENSMUSG00000025823.9	23380.5	0.212035	0.0191853	11.0519	2.14508e-28	7.63014e-27
Adgrd1	ENSMUSG00000044017.16	6793.51	0.64125	0.058036	11.0492	2.21242e-28	7.85566e-27
Hmgcr	ENSMUSG00000021670.14	37810.5	0.25666	0.0232469	11.0406	2.43307e-28	8.62379e-27
Pim3	ENSMUSG00000035828.11	3745.51	-0.343068	0.0311043	-11.0296	2.7513e-28	9.73444e-27
Gatm	ENSMUSG00000027199.14	32428	0.285683	0.025929	11.0179	3.1337e-28	1.10678e-26
Tspan15	ENSMUSG00000037031.10	21130.1	0.481395	0.0436974	11.0166	3.17908e-28	1.12082e-26
Aif1l	ENSMUSG00000001864.13	29923.7	-0.275467	0.0250072	-11.0155	3.21657e-28	1.13204e-26
Nop56	ENSMUSG00000027405.16	18781.7	-0.259075	0.023541	-11.0053	3.60445e-28	1.26632e-26
Bsg	ENSMUSG00000023175.15	101604	0.303056	0.0275708	10.9919	4.17995e-28	1.46592e-26
Trim72	ENSMUSG00000042828.12	52524.7	-0.488493	0.0444668	-10.9856	4.4835e-28	1.56962e-26
Npas2	ENSMUSG00000026077.15	651.791	0.861744	0.0785269	10.9739	5.10417e-28	1.78378e-26
Zfp385a	ENSMUSG00000000552.10	9441.06	0.486711	0.0443623	10.9713	5.25318e-28	1.83264e-26
Mef2c	ENSMUSG00000005583.16	23442.2	-0.594472	0.054202	-10.9677	5.46323e-28	1.9026e-26
Cdk8	ENSMUSG00000029635.15	5710.54	-0.318707	0.0290698	-10.9635	5.72404e-28	1.98995e-26
A330074K22Rik	ENSMUSG00000097960.1	1067.46	0.635744	0.0579888	10.9632	5.74184e-28	1.99267e-26
Dnaja4	ENSMUSG00000032285.15	5979.34	-0.353202	0.0322382	-10.956	6.2171e-28	2.15386e-26
Ctdp1	ENSMUSG00000033323.14	5007.3	-0.291886	0.0266542	-10.9508	6.58509e-28	2.27739e-26
Fibin	ENSMUSG00000074971.4	11729.2	0.354117	0.0323591	10.9434	7.14968e-28	2.46837e-26
Tmem184a	ENSMUSG00000036687.13	1200.03	-0.573512	0.0524243	-10.9398	7.43521e-28	2.56251e-26
Bax	ENSMUSG00000003873.11	18329.1	0.354897	0.0324649	10.9317	8.12882e-28	2.79192e-26
Scarb2	ENSMUSG00000029426.8	34194.7	0.232019	0.0212244	10.9317	8.12863e-28	2.79192e-26
Nr4a1	ENSMUSG00000023034.7	2584.59	-0.60471	0.0553248	-10.9302	8.26845e-28	2.835e-26
Iigp1	ENSMUSG00000054072.12	226.556	1.74851	0.160073	10.9232	8.93223e-28	3.05734e-26
Cask	ENSMUSG00000031012.17	20461.2	0.385015	0.0352588	10.9197	9.28077e-28	3.1712e-26
Ackr3	ENSMUSG00000044337.5	10096.4	0.531741	0.0487125	10.9159	9.67624e-28	3.30067e-26
Klf10	ENSMUSG00000037465.10	9128.03	-0.347529	0.0318445	-10.9133	9.95611e-28	3.39034e-26
Cercam	ENSMUSG00000039787.13	4154.45	0.361898	0.0331663	10.9116	1.01417e-27	3.44767e-26
Igfbp2	ENSMUSG00000039323.18	27609.4	0.536936	0.0492658	10.8988	1.16841e-27	3.96525e-26
Neurl1a	ENSMUSG00000006435.16	29722.4	-0.337535	0.0310183	-10.8818	1.40747e-27	4.76844e-26
Necap2	ENSMUSG00000028923.14	9545.42	0.284629	0.0261857	10.8696	1.60856e-27	5.44047e-26
Igfbp3	ENSMUSG00000020427.11	3882	0.343097	0.0315971	10.8585	1.81711e-27	6.13545e-26
Dtx3l	ENSMUSG00000049502.17	2715.08	0.579265	0.0534508	10.8374	2.2898e-27	7.71841e-26
Col16a1	ENSMUSG00000040690.15	3265.04	0.375948	0.034697	10.8352	2.34521e-27	7.89186e-26
Vdr	ENSMUSG00000022479.15	3743.68	-0.407895	0.0376867	-10.8233	2.66903e-27	8.9664e-26
Mapkapk2	ENSMUSG00000016528.10	19257.3	-0.26877	0.024876	-10.8044	3.28222e-27	1.10078e-25
Sike1	ENSMUSG00000027854.12	12281.8	-0.347089	0.0321337	-10.8014	3.38932e-27	1.1348e-25
Tbx15	ENSMUSG00000027868.11	29337.1	-0.344253	0.0318761	-10.7997	3.45306e-27	1.1542e-25
Il1f9	ENSMUSG00000044103.4	81.4369	-1.91036	0.176946	-10.7963	3.58346e-27	1.19578e-25
Clcn5	ENSMUSG00000004317.14	33002	0.311899	0.0289101	10.7886	3.89728e-27	1.29833e-25
Nlrc5	ENSMUSG00000074151.13	1025.35	0.789812	0.0732419	10.7836	4.11422e-27	1.36832e-25
Cxcl13	ENSMUSG00000023078.6	711.039	0.758251	0.0703192	10.783	4.14208e-27	1.37529e-25
Dhx32	ENSMUSG00000030986.13	12007.2	0.269757	0.0250362	10.7747	4.53435e-27	1.50304e-25
Hrc	ENSMUSG00000038239.11	41328.7	-0.31942	0.0296581	-10.7701	4.76524e-27	1.57696e-25
Cd34	ENSMUSG00000016494.9	2755.76	0.525015	0.0487622	10.7668	4.93652e-27	1.63093e-25
Abcf2	ENSMUSG00000028953.10	20475.5	-0.228445	0.0212213	-10.7649	5.04146e-27	1.66285e-25
Cx3cl1	ENSMUSG00000031778.13	3807.47	-0.511925	0.0475758	-10.7602	5.30574e-27	1.74713e-25
Impdh2	ENSMUSG00000062867.13	15191.6	-0.294098	0.0273366	-10.7584	5.41055e-27	1.77871e-25
Itprip	ENSMUSG00000117975.1	13072.3	-0.501813	0.0466974	-10.7461	6.18462e-27	2.02984e-25
Tmem62	ENSMUSG00000054484.14	4527.96	-0.407983	0.0379722	-10.7443	6.307e-27	2.0666e-25
Axdnd1	ENSMUSG00000026601.14	196.217	1.44089	0.134267	10.7315	7.2394e-27	2.36823e-25
2310022B05Rik	ENSMUSG00000031983.7	17473.8	-0.341699	0.0318449	-10.7301	7.3533e-27	2.40156e-25
F2r	ENSMUSG00000048376.6	22872.6	-0.351093	0.0327649	-10.7155	8.60596e-27	2.80608e-25
BC029722	ENSMUSG00000074649.6	6552.02	0.30709	0.0286864	10.7051	9.63697e-27	3.13712e-25
Osbpl3	ENSMUSG00000029822.15	7000.82	-0.443819	0.0414669	-10.703	9.85652e-27	3.20337e-25
4930429F24Rik	ENSMUSG00000086918.1	741.767	-0.672849	0.0628946	-10.698	1.03963e-26	3.37332e-25
Zdhhc12	ENSMUSG00000015335.16	2391.49	0.428915	0.0401703	10.6774	1.29814e-26	4.20527e-25
Scn5a	ENSMUSG00000032511.17	9460.88	-0.829604	0.0779177	-10.6472	1.79723e-26	5.81258e-25
Slc30a1	ENSMUSG00000037434.7	4278.97	-0.358601	0.03369	-10.6441	1.85744e-26	5.9976e-25
Hspa4	ENSMUSG00000020361.13	76009.9	-0.214962	0.0201981	-10.6427	1.88552e-26	6.07844e-25
H2-T10	ENSMUSG00000079491.9	305.646	0.901911	0.0850203	10.6082	2.73017e-26	8.7872e-25
Plcd4	ENSMUSG00000026173.15	653.357	0.863007	0.0814262	10.5986	3.02333e-26	9.71506e-25
Slfn5	ENSMUSG00000054404.13	457.647	1.24474	0.117472	10.596	3.10954e-26	9.97603e-25
Slc37a2	ENSMUSG00000032122.15	8836.19	0.292801	0.0276549	10.5877	3.39973e-26	1.08895e-24
Nrn1	ENSMUSG00000039114.16	1127.74	0.603005	0.0569849	10.5818	3.61797e-26	1.15596e-24
Adamtsl4	ENSMUSG00000015850.11	3363.02	-0.519423	0.0490866	-10.5818	3.62053e-26	1.15596e-24
Dhx58	ENSMUSG00000017830.15	420.522	1.28582	0.121521	10.581	3.64899e-26	1.16319e-24
Kctd9	ENSMUSG00000034327.17	10951.7	-0.452866	0.0428017	-10.5806	3.66768e-26	1.16728e-24
Bglap3	ENSMUSG00000074489.9	551.106	0.873006	0.0826618	10.5612	4.50939e-26	1.43288e-24
Col26a1	ENSMUSG00000004415.15	848.549	0.562304	0.0532685	10.556	4.76377e-26	1.51131e-24
Ramp2	ENSMUSG00000001240.13	949.423	0.701945	0.0665431	10.5487	5.14845e-26	1.63075e-24
Rgs2	ENSMUSG00000026360.9	1402.61	0.731172	0.0693792	10.5388	5.72382e-26	1.81013e-24
Ccne1	ENSMUSG00000002068.16	5237.1	0.480879	0.0456843	10.5261	6.54811e-26	2.06753e-24
Prdx1	ENSMUSG00000028691.12	60779	-0.379979	0.0361002	-10.5257	6.57869e-26	2.0739e-24
Dusp4	ENSMUSG00000031530.6	7261.42	-0.416321	0.0395861	-10.5169	7.22423e-26	2.27381e-24
Lipa	ENSMUSG00000024781.16	8811.48	0.222171	0.0211458	10.5066	8.05155e-26	2.53021e-24
Clip2	ENSMUSG00000063146.11	6827.25	0.308458	0.0293593	10.5063	8.07904e-26	2.53486e-24
Marcks	ENSMUSG00000069662.5	52405.8	0.235988	0.0224845	10.4956	9.05029e-26	2.83514e-24
Ski	ENSMUSG00000029050.15	24908.2	-0.370103	0.0352786	-10.4909	9.51429e-26	2.97583e-24
4931406P16Rik	ENSMUSG00000066571.13	8872.41	-0.342833	0.0327016	-10.4837	1.02667e-25	3.20613e-24
Rbmx	ENSMUSG00000031134.16	6481.44	0.305294	0.0291222	10.4832	1.03207e-25	3.21795e-24
Sorcs2	ENSMUSG00000029093.14	25598	0.335036	0.0319599	10.483	1.03395e-25	3.2188e-24
Gng11	ENSMUSG00000032766.9	2844.96	0.47029	0.0449462	10.4634	1.27211e-25	3.95403e-24
Strn3	ENSMUSG00000020954.16	24622.7	-0.263503	0.0251864	-10.4621	1.28983e-25	4.00288e-24
Tma16	ENSMUSG00000025591.6	2730.24	-0.334309	0.0319624	-10.4594	1.32652e-25	4.11035e-24
Sec14l2	ENSMUSG00000003585.13	6258.76	0.335006	0.0321508	10.4198	2.01276e-25	6.21824e-24
Nufip2	ENSMUSG00000037857.16	20016.1	-0.395614	0.0379674	-10.4198	2.01302e-25	6.21824e-24
Tpm2	ENSMUSG00000028464.16	266665	-0.271605	0.0260669	-10.4195	2.01964e-25	6.22905e-24
Heatr3	ENSMUSG00000031657.16	17398.7	-0.256478	0.0246178	-10.4184	2.04398e-25	6.29437e-24
F2rl3	ENSMUSG00000050147.9	230.489	-1.11489	0.107103	-10.4095	2.24319e-25	6.8972e-24
Rfx5	ENSMUSG00000005774.12	2828.37	0.439535	0.042253	10.4025	2.4159e-25	7.41682e-24
Polr1b	ENSMUSG00000027395.15	5186.24	-0.373182	0.0358889	-10.3983	2.52488e-25	7.73949e-24
G6pdx	ENSMUSG00000031400.10	9772.96	0.309414	0.0297672	10.3944	2.62831e-25	8.04416e-24
Adamtsl5	ENSMUSG00000043822.18	14615.5	-0.332918	0.0321096	-10.3682	3.45996e-25	1.05733e-23
Otog	ENSMUSG00000009487.10	3655.42	-0.536101	0.0517098	-10.3675	3.48552e-25	1.06351e-23
Os9	ENSMUSG00000040462.13	19254.4	0.231037	0.0223453	10.3394	4.67581e-25	1.42452e-23
Cd59a	ENSMUSG00000032679.12	2745.65	0.508431	0.0491897	10.3361	4.83755e-25	1.47154e-23
Ifi47	ENSMUSG00000078920.3	753.761	0.530372	0.0513572	10.3271	5.31311e-25	1.61375e-23
Cenpt	ENSMUSG00000036672.5	3715.25	0.314964	0.0305095	10.3235	5.52008e-25	1.67406e-23
Nudt18	ENSMUSG00000045211.5	5854.54	0.331086	0.0320807	10.3204	5.69696e-25	1.72508e-23
Irs2	ENSMUSG00000038894.7	1064.76	-0.546232	0.0530194	-10.3025	6.86689e-25	2.07619e-23
Psmb8	ENSMUSG00000024338.15	188.856	1.8965	0.18412	10.3004	7.01952e-25	2.11913e-23
Herc4	ENSMUSG00000020064.9	14411.1	-0.211144	0.0205068	-10.2963	7.3259e-25	2.20828e-23
Padi2	ENSMUSG00000028927.6	9510.92	-0.734196	0.0713154	-10.2951	7.41734e-25	2.23247e-23
Alg2	ENSMUSG00000039740.6	7180.36	0.274443	0.0266752	10.2883	7.95557e-25	2.39086e-23
Sema4d	ENSMUSG00000021451.16	5923.68	-0.707311	0.0687697	-10.2852	8.21597e-25	2.46541e-23
Gm44250	ENSMUSG00000107881.1	4344.14	0.358777	0.0348843	10.2848	8.25448e-25	2.47324e-23
Tmcc3	ENSMUSG00000020023.18	17326.2	0.394625	0.0383785	10.2824	8.45558e-25	2.5297e-23
Mcub	ENSMUSG00000027994.14	2280.82	0.625315	0.0608362	10.2787	8.79383e-25	2.62696e-23
Parm1	ENSMUSG00000034981.9	5768.15	0.48926	0.0476267	10.2728	9.34408e-25	2.78716e-23
Epb41l2	ENSMUSG00000019978.16	22810.8	0.21878	0.0213063	10.2683	9.78847e-25	2.91536e-23
Tgtp2	ENSMUSG00000078921.3	213.025	1.05068	0.102333	10.2673	9.89574e-25	2.93854e-23
Gstm2	ENSMUSG00000040562.12	2179.81	0.488112	0.0475399	10.2674	9.88154e-25	2.93854e-23
Gpx3	ENSMUSG00000018339.11	6680.93	0.38321	0.0373468	10.2609	1.05755e-24	3.13573e-23
Msln	ENSMUSG00000063011.7	31792.4	-0.225396	0.0219733	-10.2577	1.09253e-24	3.23463e-23
Gem	ENSMUSG00000028214.13	3778.19	0.335079	0.032676	10.2546	1.12848e-24	3.33612e-23
Itga9	ENSMUSG00000039115.13	228.537	-1.00208	0.0978104	-10.2451	1.2452e-24	3.67572e-23
Ppp2r2b	ENSMUSG00000024500.19	335.304	0.988332	0.0965767	10.2336	1.40144e-24	4.13077e-23
Ppfibp2	ENSMUSG00000036528.15	412.787	-0.72225	0.070577	-10.2335	1.40349e-24	4.13077e-23
Enho	ENSMUSG00000028445.7	8651.52	0.436909	0.0427288	10.2252	1.52958e-24	4.49526e-23
Col4a3bp	ENSMUSG00000021669.15	13642.8	-0.340004	0.0332622	-10.2219	1.58152e-24	4.64107e-23
Naa15	ENSMUSG00000063273.11	18572.9	-0.269635	0.0264008	-10.2131	1.73233e-24	5.07616e-23
Kpna1	ENSMUSG00000022905.12	20577.5	-0.270567	0.0265024	-10.2092	1.80433e-24	5.27938e-23
Cngb1	ENSMUSG00000031789.17	812.838	0.617575	0.0605067	10.2067	1.85001e-24	5.40513e-23
Nfib	ENSMUSG00000008575.17	11171.3	-0.397118	0.0389178	-10.204	1.9026e-24	5.55065e-23
Mturn	ENSMUSG00000038065.13	2520.87	-0.388142	0.0380393	-10.2037	1.90802e-24	5.55833e-23
Naglu	ENSMUSG00000001751.9	2678.81	0.313542	0.0307519	10.1959	2.0692e-24	6.01908e-23
Prdm8	ENSMUSG00000035456.9	558.87	0.631937	0.0620337	10.187	2.26654e-24	6.5741e-23
Parp12	ENSMUSG00000038507.6	3773.8	0.512293	0.0502889	10.187	2.26659e-24	6.5741e-23
Zswim6	ENSMUSG00000032846.10	4450.42	-0.294349	0.0289098	-10.1816	2.39514e-24	6.93688e-23
Gm45012	ENSMUSG00000109052.1	153.897	1.25571	0.123455	10.1714	2.66053e-24	7.69433e-23
2310043M15Rik	ENSMUSG00000097768.2	760.217	-0.572132	0.0562553	-10.1703	2.69144e-24	7.77247e-23
Il17ra	ENSMUSG00000002897.5	6093.08	-0.488128	0.0480299	-10.163	2.90003e-24	8.36273e-23
Cobl	ENSMUSG00000020173.17	11185.2	-0.36095	0.0355337	-10.1579	3.05471e-24	8.79442e-23
Chrd	ENSMUSG00000006958.14	8988.69	-0.448166	0.0441203	-10.1578	3.05855e-24	8.79442e-23
Cpeb1	ENSMUSG00000025586.17	1424.96	-0.516855	0.0508915	-10.156	3.11549e-24	8.94527e-23
Plod2	ENSMUSG00000032374.14	36035	0.346558	0.034131	10.1538	3.18793e-24	9.14011e-23
Carhsp1	ENSMUSG00000008393.9	44004.6	0.210667	0.0207577	10.1489	3.35149e-24	9.59526e-23
Thra	ENSMUSG00000058756.13	9561.57	0.294541	0.0290377	10.1434	3.54595e-24	1.01375e-22
Gm30074	ENSMUSG00000103726.1	367.918	0.835991	0.0824816	10.1355	3.84419e-24	1.09744e-22
Xrcc5	ENSMUSG00000026187.9	10226.6	0.261157	0.0257912	10.1258	4.24445e-24	1.20997e-22
Syt13	ENSMUSG00000027220.2	11487.6	0.39376	0.0388959	10.1234	4.34859e-24	1.23789e-22
Fam149a	ENSMUSG00000070044.15	3872.57	0.34228	0.0338582	10.1092	5.02708e-24	1.42899e-22
St13	ENSMUSG00000022403.15	62152.1	-0.206035	0.0203828	-10.1083	5.07516e-24	1.44061e-22
Apol9b	ENSMUSG00000068246.6	6110.96	1.08832	0.107681	10.107	5.1461e-24	1.45867e-22
Ehd3	ENSMUSG00000024065.8	4219.59	0.312862	0.0309894	10.0958	5.76822e-24	1.63269e-22
Esr1	ENSMUSG00000019768.16	3266.29	0.472335	0.0468475	10.0824	6.60984e-24	1.86826e-22
Anxa8	ENSMUSG00000021950.15	12653.3	-0.377357	0.0374828	-10.0675	7.69441e-24	2.17174e-22
Rnase4	ENSMUSG00000021876.15	4855.15	0.293695	0.0291792	10.0652	7.87197e-24	2.21872e-22
Lpl	ENSMUSG00000015568.16	5898.31	0.489727	0.0486999	10.056	8.64294e-24	2.43258e-22
Gypc	ENSMUSG00000090523.2	7503.01	0.28781	0.0286426	10.0483	9.34412e-24	2.62622e-22
Pde12	ENSMUSG00000043702.9	8306.19	-0.234046	0.0233072	-10.0418	9.98352e-24	2.80198e-22
Gprc5c	ENSMUSG00000051043.16	16385.7	-0.5169	0.0515401	-10.0291	1.13571e-23	3.18302e-22
Sema6d	ENSMUSG00000027200.17	1797.71	0.427802	0.0426638	10.0273	1.15645e-23	3.2366e-22
Ppp3ca	ENSMUSG00000028161.17	23548	-0.258885	0.0258369	-10.0199	1.24579e-23	3.48174e-22
Stard4	ENSMUSG00000024378.9	11913.9	0.32775	0.0327242	10.0155	1.30298e-23	3.6365e-22
Tmc3	ENSMUSG00000038540.14	9285.21	0.49158	0.0490859	10.0147	1.31393e-23	3.66194e-22
Unc45a	ENSMUSG00000030533.16	5566.94	0.364002	0.0363644	10.0098	1.37962e-23	3.83967e-22
Tas1r1	ENSMUSG00000028950.3	1986.28	-0.632411	0.063191	-10.0079	1.4065e-23	3.90903e-22
Vamp3	ENSMUSG00000028955.3	11410.5	-0.294581	0.0294694	-9.99617	1.58404e-23	4.39632e-22
Hmox1	ENSMUSG00000005413.8	13408.5	-0.326711	0.0326996	-9.99128	1.66423e-23	4.61245e-22
Rapgef3	ENSMUSG00000022469.17	250.002	-1.13369	0.113471	-9.99098	1.66915e-23	4.61968e-22
Gm38534	ENSMUSG00000108634.1	2528.02	-0.368081	0.0368532	-9.98774	1.72472e-23	4.76686e-22
Pdia5	ENSMUSG00000022844.8	2319.75	0.36233	0.0363407	9.97038	2.0544e-23	5.6702e-22
Fam89b	ENSMUSG00000024939.6	8454.74	0.323875	0.0324892	9.9687	2.08939e-23	5.7588e-22
Fcna	ENSMUSG00000026938.10	102.236	1.38306	0.138869	9.95947	2.29277e-23	6.31065e-22
Sqle	ENSMUSG00000022351.14	35712.4	0.230618	0.0231561	9.95924	2.29806e-23	6.3165e-22
Shpk	ENSMUSG00000005951.13	259.499	0.869029	0.0872625	9.95879	2.30858e-23	6.33668e-22
Skil	ENSMUSG00000027660.16	11927.8	-0.336676	0.0338302	-9.95194	2.47314e-23	6.77906e-22
Csde1	ENSMUSG00000068823.10	83821.3	-0.265834	0.0267145	-9.95091	2.49891e-23	6.8403e-22
Mpp2	ENSMUSG00000017314.12	2804.91	0.35201	0.0353775	9.9501	2.51919e-23	6.88635e-22
Col25a1	ENSMUSG00000058897.18	936.734	-1.04795	0.105324	-9.94971	2.52921e-23	6.9043e-22
Fbxo16	ENSMUSG00000034532.9	851.384	0.542127	0.0545283	9.94211	2.72984e-23	7.44181e-22
Clvs1	ENSMUSG00000041216.15	200.67	1.04432	0.105097	9.93675	2.88064e-23	7.84218e-22
Runx1	ENSMUSG00000022952.17	22136.7	-0.416212	0.0418894	-9.93597	2.90325e-23	7.89295e-22
Noc2l	ENSMUSG00000095567.8	11018.5	-0.260083	0.0261806	-9.93419	2.95567e-23	8.02455e-22
Plekhb1	ENSMUSG00000030701.17	1320.06	0.645275	0.0649626	9.93301	2.99086e-23	8.09806e-22
Lurap1l	ENSMUSG00000048706.3	5752.28	0.314546	0.0316663	9.93312	2.98744e-23	8.09806e-22
Pdgfrl	ENSMUSG00000031595.9	4718.19	0.33142	0.0333687	9.93206	3.01961e-23	8.16481e-22
Cd1d1	ENSMUSG00000028076.12	679.412	0.577902	0.0581881	9.93162	3.03286e-23	8.18954e-22
Amacr	ENSMUSG00000022244.7	14449.8	0.295896	0.0298072	9.92702	3.17621e-23	8.56502e-22
Gsap	ENSMUSG00000039934.12	3111.59	0.365826	0.0368538	9.9264	3.19597e-23	8.60669e-22
Kcnq4	ENSMUSG00000028631.7	12553.8	-0.499139	0.0502974	-9.92376	3.28161e-23	8.8254e-22
Pon3	ENSMUSG00000029759.9	2372.35	0.355912	0.0358745	9.92101	3.37334e-23	9.0599e-22
Rgs3	ENSMUSG00000059810.18	6788.67	0.289077	0.0291483	9.91748	3.49466e-23	9.37312e-22
Rmi1	ENSMUSG00000035367.9	6528.64	0.240624	0.0242667	9.91579	3.55425e-23	9.52014e-22
Fam13c	ENSMUSG00000043259.15	8173.21	0.372871	0.0376144	9.91299	3.65547e-23	9.77814e-22
Ppp1r12a	ENSMUSG00000019907.10	19193.1	-0.280078	0.0282863	-9.90156	4.09821e-23	1.09478e-21
Xaf1	ENSMUSG00000040483.15	2256.59	0.777395	0.0786311	9.88661	4.7588e-23	1.26954e-21
Fcgr4	ENSMUSG00000059089.4	605.039	0.653989	0.0661507	9.88635	4.77116e-23	1.27114e-21
Rbms2	ENSMUSG00000040043.17	11056.7	0.260538	0.026369	9.88048	5.05914e-23	1.34607e-21
Riok2	ENSMUSG00000116564.1	8207.57	-0.28122	0.0284681	-9.87842	5.1641e-23	1.37217e-21
Fam107a	ENSMUSG00000021750.16	3698.71	-0.46637	0.0472386	-9.87265	5.46985e-23	1.45147e-21
Ier2	ENSMUSG00000053560.5	9995.66	-0.330597	0.0334889	-9.87182	5.51523e-23	1.46157e-21
Fbxw7	ENSMUSG00000028086.15	7545.03	-0.30048	0.0304491	-9.86825	5.71522e-23	1.51256e-21
Plekhg1	ENSMUSG00000040624.18	1172.67	0.72179	0.0731477	9.86756	5.75447e-23	1.52093e-21
Gusb	ENSMUSG00000025534.17	9738.18	0.304185	0.0308474	9.86097	6.14542e-23	1.62211e-21
Alox5	ENSMUSG00000025701.12	49128.5	0.346675	0.0351732	9.85624	6.44188e-23	1.69812e-21
Impad1	ENSMUSG00000066324.2	20561.6	-0.272429	0.0276428	-9.85536	6.49852e-23	1.71079e-21
Eif2ak3	ENSMUSG00000031668.14	5867.22	0.23811	0.0241885	9.84391	7.28235e-23	1.91461e-21
Pstpip1	ENSMUSG00000032322.14	2594.89	-0.421196	0.0427906	-9.8432	7.33404e-23	1.92567e-21
Ctps	ENSMUSG00000028633.7	13211.5	-0.206399	0.0209775	-9.83905	7.64281e-23	2.0041e-21
Dclk1	ENSMUSG00000027797.15	113387	-0.479041	0.0487274	-9.83104	8.27586e-23	2.16725e-21
Reep1	ENSMUSG00000052852.8	5163.03	-0.394019	0.0401004	-9.82583	8.71551e-23	2.2794e-21
Celf4	ENSMUSG00000024268.16	390.894	0.800138	0.0815906	9.80673	1.05324e-22	2.75097e-21
Crim1	ENSMUSG00000024074.8	663.474	-0.940992	0.0959664	-9.80543	1.06688e-22	2.78295e-21
Gcnt4	ENSMUSG00000091387.2	2418.06	-0.518494	0.0528917	-9.80294	1.09355e-22	2.84879e-21
Esd	ENSMUSG00000021996.16	41831.1	-0.409249	0.0417545	-9.8013	1.11143e-22	2.8916e-21
Nop2	ENSMUSG00000038279.10	16341.8	-0.249998	0.0255245	-9.79443	1.18968e-22	3.09116e-21
Plekhb2	ENSMUSG00000026123.11	21562.5	0.189862	0.0193859	9.7938	1.19706e-22	3.10628e-21
Ifit3	ENSMUSG00000074896.3	1507.46	1.56903	0.16025	9.79113	1.22911e-22	3.18531e-21
Hnrnpdl	ENSMUSG00000029328.15	32534.9	-0.193701	0.0198024	-9.78174	1.34878e-22	3.49091e-21
Capn5	ENSMUSG00000035547.14	4249.9	0.450666	0.046078	9.78049	1.36548e-22	3.52956e-21
Ajuba	ENSMUSG00000022178.11	7247.11	-0.291808	0.0298819	-9.76539	1.58503e-22	4.09176e-21
Ptk2b	ENSMUSG00000059456.13	3278.23	0.454378	0.0465904	9.75261	1.79793e-22	4.63536e-21
Thsd7a	ENSMUSG00000032625.14	1177.49	0.640534	0.0656922	9.75054	1.83498e-22	4.72478e-21
Dlc1	ENSMUSG00000031523.16	5025.48	-0.469669	0.0482172	-9.7407	2.02162e-22	5.19863e-21
Stmn2	ENSMUSG00000027500.10	5854.97	0.557043	0.0572154	9.73589	2.11952e-22	5.44337e-21
Pla2g15	ENSMUSG00000031903.7	3473.72	0.285643	0.0293401	9.7356	2.12558e-22	5.45193e-21
Padi4	ENSMUSG00000025330.6	667.985	-0.727742	0.0747642	-9.73383	2.16295e-22	5.54066e-21
Dnaja2	ENSMUSG00000031701.6	67841.8	-0.258312	0.0265403	-9.73284	2.184e-22	5.58741e-21
Arhgef26	ENSMUSG00000036885.14	1633.01	-0.751543	0.0772202	-9.73246	2.1922e-22	5.6012e-21
Socs2	ENSMUSG00000020027.18	13862.9	0.263704	0.0271038	9.72941	2.2589e-22	5.76424e-21
Ide	ENSMUSG00000056999.15	15036.3	-0.242915	0.0249721	-9.72746	2.30265e-22	5.86838e-21
Ttyh1	ENSMUSG00000030428.16	270.855	0.905181	0.0931434	9.71814	2.52344e-22	6.42287e-21
Ucp2	ENSMUSG00000033685.13	16270.6	-0.459284	0.0473006	-9.7099	2.73599e-22	6.955e-21
Ifitm3	ENSMUSG00000025492.6	22853	0.387113	0.0399176	9.69779	3.08098e-22	7.822e-21
Rab5c	ENSMUSG00000019173.11	27487.5	0.211878	0.0218505	9.6967	3.11399e-22	7.89576e-21
Dzip1	ENSMUSG00000042156.16	2429.47	0.502447	0.0518226	9.69552	3.15021e-22	7.97747e-21
Eif1a	ENSMUSG00000057561.10	19448	-0.266186	0.0274668	-9.69119	3.28679e-22	8.31279e-21
Airn	ENSMUSG00000078247.4	1030.05	0.540865	0.0558325	9.68729	3.41475e-22	8.6255e-21
Adamts7	ENSMUSG00000032363.15	13778.4	0.454256	0.0468928	9.68713	3.42009e-22	8.62806e-21
Def6	ENSMUSG00000002257.8	960.258	0.500964	0.0517236	9.6854	3.47856e-22	8.76448e-21
Nsun2	ENSMUSG00000021595.18	20933.9	-0.20253	0.0209131	-9.68433	3.51515e-22	8.84549e-21
Zdhhc15	ENSMUSG00000033906.5	991.333	0.481827	0.0497877	9.67763	3.7532e-22	9.43262e-21
Terf2ip	ENSMUSG00000033430.10	3968.02	-0.299802	0.0309797	-9.67737	3.76282e-22	9.44222e-21
Tent4b	ENSMUSG00000036779.12	13616.4	-0.322152	0.0332895	-9.67727	3.76648e-22	9.44222e-21
Metap1	ENSMUSG00000005813.12	11927.3	-0.231404	0.0239177	-9.67503	3.84983e-22	9.63905e-21
Gsta1	ENSMUSG00000074183.3	3917.15	-0.586778	0.0606582	-9.67352	3.90697e-22	9.76986e-21
Cemip	ENSMUSG00000052353.13	4161.69	-0.690805	0.0714137	-9.67328	3.91629e-22	9.78093e-21
H2afy2	ENSMUSG00000020086.6	1636.78	0.396614	0.0410112	9.67086	4.00998e-22	1.00024e-20
Sh3bgrl3	ENSMUSG00000028843.8	12976.1	0.493673	0.0510728	9.66606	4.20242e-22	1.04693e-20
Afg3l2	ENSMUSG00000024527.10	18322.9	-0.242602	0.0251084	-9.66218	4.36488e-22	1.08534e-20
Sox11	ENSMUSG00000063632.6	19555.7	-0.271024	0.0280502	-9.66212	4.36746e-22	1.08534e-20
Trim16	ENSMUSG00000047821.16	9359	-0.306765	0.0317507	-9.66166	4.38715e-22	1.08792e-20
Gpr39	ENSMUSG00000026343.6	1119.43	-0.424578	0.0439448	-9.66162	4.38876e-22	1.08792e-20
Hephl1	ENSMUSG00000031936.9	3911.35	-0.468827	0.0485268	-9.6612	4.40671e-22	1.09102e-20
Atf1	ENSMUSG00000023027.13	10286.6	-0.273455	0.0283095	-9.65948	4.48115e-22	1.10807e-20
Rcan2	ENSMUSG00000039601.16	5293.54	0.546328	0.0566314	9.64709	5.05716e-22	1.24896e-20
Rida	ENSMUSG00000022323.11	2617.56	0.298154	0.0309157	9.64408	5.20758e-22	1.28451e-20
Pls3	ENSMUSG00000016382.15	51783	0.219065	0.0227175	9.64302	5.2619e-22	1.29631e-20
Gp1bb	ENSMUSG00000050761.4	716.489	0.90989	0.0943591	9.64284	5.27088e-22	1.29692e-20
Plekhg3	ENSMUSG00000052609.9	5792.78	0.304758	0.0316066	9.64222	5.30303e-22	1.30323e-20
Pkhd1	ENSMUSG00000043760.16	1798.61	-0.50957	0.0529171	-9.6296	5.99624e-22	1.47177e-20
Cdc42ep5	ENSMUSG00000063838.6	1279.83	0.442987	0.0460698	9.61557	6.87267e-22	1.68482e-20
Limd1	ENSMUSG00000025239.3	14489.5	-0.263242	0.0273798	-9.61448	6.94607e-22	1.70072e-20
Kmt5c	ENSMUSG00000059851.15	2532.64	0.413281	0.0429942	9.61249	7.08174e-22	1.73182e-20
Lmod3	ENSMUSG00000044086.8	27514.9	-0.347418	0.0361558	-9.60891	7.33227e-22	1.79089e-20
Ddt	ENSMUSG00000001666.8	2452.09	0.402535	0.0419071	9.60542	7.58507e-22	1.85037e-20
Mfsd6	ENSMUSG00000041439.15	4174.01	0.34085	0.0355002	9.60136	7.8898e-22	1.92236e-20
Ube2q1	ENSMUSG00000042572.12	12049.4	0.227239	0.0236706	9.60006	7.98994e-22	1.94438e-20
Lrrc30	ENSMUSG00000073375.3	925.129	0.71784	0.0748063	9.59598	8.3121e-22	2.02032e-20
Ptgir	ENSMUSG00000043017.9	1008.44	0.44197	0.04606	9.59553	8.34874e-22	2.02675e-20
Nxn	ENSMUSG00000020844.6	17726.8	0.287459	0.0299718	9.591	8.72373e-22	2.11419e-20
Ext1	ENSMUSG00000061731.9	56684.8	0.20526	0.0214014	9.59092	8.7301e-22	2.11419e-20
Itprid2	ENSMUSG00000027007.16	13886.2	0.230463	0.0240388	9.5871	9.05978e-22	2.19137e-20
Myl2	ENSMUSG00000013936.12	994.594	-0.675233	0.0704885	-9.57934	9.76717e-22	2.35961e-20
Rxfp1	ENSMUSG00000034009.14	114.477	1.34262	0.140214	9.5755	1.0137e-21	2.446e-20
Vps37b	ENSMUSG00000066278.6	4040.88	-0.329965	0.0344703	-9.57244	1.04416e-21	2.51645e-20
Grem1	ENSMUSG00000074934.3	15057.2	-0.969267	0.101429	-9.55609	1.22288e-21	2.94361e-20
Ddc	ENSMUSG00000020182.16	1673.91	0.528141	0.0552946	9.55139	1.27969e-21	3.07665e-20
Arhgdib	ENSMUSG00000030220.13	5781.71	0.275138	0.0288141	9.54872	1.31314e-21	3.15328e-20
Ltbp2	ENSMUSG00000002020.15	10769.3	-0.611216	0.0640438	-9.54371	1.37817e-21	3.30547e-20
Camkk1	ENSMUSG00000020785.17	1938.92	0.441049	0.0462262	9.54111	1.41305e-21	3.38504e-20
Mex3c	ENSMUSG00000037253.8	9414.73	-0.222573	0.023378	-9.52062	1.7215e-21	4.119e-20
Tnnt1	ENSMUSG00000064179.13	58948	-0.325846	0.0342325	-9.5186	1.75528e-21	4.1948e-20
Zranb1	ENSMUSG00000030967.15	11370	-0.206041	0.0216584	-9.51323	1.84824e-21	4.41168e-20
Ifi203	ENSMUSG00000039997.16	3496.63	0.529943	0.0557088	9.51274	1.85714e-21	4.42762e-20
Chst3	ENSMUSG00000057337.13	3516.29	0.3952	0.0415481	9.51187	1.87258e-21	4.4591e-20
Txnl1	ENSMUSG00000024583.3	20004.4	-0.184285	0.0193767	-9.51066	1.89458e-21	4.50612e-20
Smad3	ENSMUSG00000032402.12	10287.4	-0.376194	0.0395829	-9.50394	2.02088e-21	4.80079e-20
Oasl2	ENSMUSG00000029561.17	2134.48	1.57873	0.166127	9.50315	2.03628e-21	4.83163e-20
Prag1	ENSMUSG00000050271.12	3431.46	-0.437801	0.0460857	-9.49972	2.10464e-21	4.9879e-20
Irf7	ENSMUSG00000025498.15	1078.63	1.65299	0.174088	9.49514	2.19919e-21	5.20216e-20
Tom1l1	ENSMUSG00000020541.12	3133.04	0.425449	0.0448073	9.49509	2.20026e-21	5.20216e-20
Cd200r2	ENSMUSG00000090176.1	229.627	0.988288	0.104105	9.49314	2.24168e-21	5.29381e-20
Glb1	ENSMUSG00000045594.10	5761.87	0.271525	0.0286093	9.4908	2.29276e-21	5.40804e-20
Stk38l	ENSMUSG00000001630.13	6267.45	0.288002	0.0303754	9.48143	2.5083e-21	5.90947e-20
Sec14l5	ENSMUSG00000091712.2	755.78	0.530279	0.0559391	9.47957	2.55337e-21	6.00855e-20
D5Ertd615e	ENSMUSG00000029092.9	306.711	0.818491	0.0863722	9.47632	2.63408e-21	6.19118e-20
Cys1	ENSMUSG00000062563.15	321.787	-0.714868	0.0754427	-9.47565	2.65104e-21	6.22369e-20
Dntt	ENSMUSG00000025014.13	56.7794	-1.99786	0.21113	-9.46267	3.00184e-21	7.03899e-20
L1cam	ENSMUSG00000031391.18	7926.77	0.4818	0.0509189	9.4621	3.01812e-21	7.06886e-20
Acss3	ENSMUSG00000035948.13	348.415	0.846781	0.0895049	9.46072	3.05817e-21	7.15424e-20
Vmac	ENSMUSG00000054723.6	1097.45	0.501799	0.0530579	9.45757	3.15186e-21	7.36479e-20
Hba-a1	ENSMUSG00000069919.7	318.092	1.06339	0.112442	9.45727	3.16076e-21	7.37696e-20
Rem1	ENSMUSG00000000359.3	4645.88	0.282678	0.0298981	9.45472	3.23902e-21	7.55077e-20
Pbx3	ENSMUSG00000038718.15	1834.17	-0.432684	0.0457982	-9.44762	3.46608e-21	8.07067e-20
Ppid	ENSMUSG00000027804.13	16763.6	-0.255466	0.0270465	-9.44543	3.5396e-21	8.23226e-20
Chst14	ENSMUSG00000074916.5	4646.49	0.326904	0.0346187	9.443	3.6225e-21	8.41525e-20
Slc25a1	ENSMUSG00000003528.15	8713.33	0.383432	0.0406175	9.44007	3.72547e-21	8.64439e-20
Il4ra	ENSMUSG00000030748.9	9324.64	-0.325799	0.0345297	-9.43533	3.89776e-21	9.03366e-20
Phex	ENSMUSG00000057457.11	571.434	0.653974	0.0693452	9.43072	4.07301e-21	9.42889e-20
Ptprf	ENSMUSG00000033295.14	7223.92	-0.476461	0.0505529	-9.42499	4.30164e-21	9.94661e-20
Irak2	ENSMUSG00000060477.14	3519	-0.370137	0.0392815	-9.42267	4.39772e-21	1.0157e-19
Tcap	ENSMUSG00000007877.2	2868.75	-0.786552	0.0835052	-9.4192	4.54552e-21	1.04862e-19
Rgs8	ENSMUSG00000042671.12	149.019	2.05567	0.218372	9.41362	4.7933e-21	1.10451e-19
Chrng	ENSMUSG00000026253.14	113319	-0.322782	0.0343123	-9.40717	5.09696e-21	1.17312e-19
Hsp90b1	ENSMUSG00000020048.13	137501	0.187897	0.0199918	9.3987	5.52436e-21	1.27003e-19
Gm16638	ENSMUSG00000087088.2	1243.09	0.554113	0.059036	9.38602	6.23099e-21	1.43083e-19
Gprin1	ENSMUSG00000069227.4	770.831	0.671768	0.0715788	9.38502	6.29057e-21	1.44285e-19
Gm3756	ENSMUSG00000091639.2	1347.47	0.618051	0.0659133	9.37672	6.80559e-21	1.55919e-19
Gm13889	ENSMUSG00000087006.3	2176.39	0.521667	0.0556767	9.36957	7.28278e-21	1.6666e-19
Pabpc4	ENSMUSG00000011257.19	38716.4	-0.191785	0.0204931	-9.35851	8.08659e-21	1.84843e-19
Sephs2	ENSMUSG00000049091.6	2114.83	-0.430801	0.0460349	-9.35815	8.11446e-21	1.85268e-19
Pfkfb4	ENSMUSG00000025648.18	2730.31	0.296123	0.0316486	9.35657	8.23643e-21	1.87838e-19
Btbd2	ENSMUSG00000003344.14	9141.35	0.330631	0.0353447	9.35445	8.40322e-21	1.91423e-19
Trerf1	ENSMUSG00000064043.13	1586.39	0.476638	0.0509829	9.34897	8.85013e-21	2.01373e-19
Rbm12b2	ENSMUSG00000052137.11	3389.3	-0.26458	0.0283027	-9.34823	8.91225e-21	2.02556e-19
Itm2c	ENSMUSG00000026223.15	19139.6	0.239664	0.0256801	9.33267	1.0324e-20	2.34374e-19
Gale	ENSMUSG00000028671.16	7760.72	0.359459	0.0385448	9.32573	1.1022e-20	2.49936e-19
Prkar2b	ENSMUSG00000002997.15	8745.64	0.329953	0.0353876	9.32396	1.12074e-20	2.53853e-19
Irgm1	ENSMUSG00000046879.7	4619.3	0.412718	0.0442713	9.32247	1.13659e-20	2.5715e-19
Pex19	ENSMUSG00000003464.13	23211.1	0.171308	0.0183917	9.3144	1.22639e-20	2.77154e-19
Cdkn1c	ENSMUSG00000037664.13	14159.6	0.412977	0.0443384	9.31421	1.22868e-20	2.77356e-19
Clcf1	ENSMUSG00000040663.9	3660.06	-0.345517	0.0370968	-9.31393	1.23183e-20	2.77753e-19
Fscn1	ENSMUSG00000029581.14	53814.2	0.277887	0.0298369	9.31353	1.23654e-20	2.78501e-19
Tspan12	ENSMUSG00000029669.14	9811.65	-0.298283	0.032029	-9.31288	1.2441e-20	2.79887e-19
Jph1	ENSMUSG00000042686.5	14561.8	-0.42305	0.0454509	-9.30786	1.30433e-20	2.93108e-19
Ybx3	ENSMUSG00000030189.15	95106.7	-0.179809	0.0193195	-9.30717	1.31285e-20	2.94689e-19
Spast	ENSMUSG00000024068.8	10197.1	-0.207131	0.0222558	-9.30685	1.31682e-20	2.9525e-19
Hrct1	ENSMUSG00000071001.4	212.58	0.983988	0.105745	9.30532	1.33594e-20	2.99201e-19
Bphl	ENSMUSG00000038286.11	2076.98	0.359325	0.0386449	9.29812	1.42953e-20	3.198e-19
Relb	ENSMUSG00000002983.17	2863.63	-0.32423	0.0348845	-9.29439	1.48053e-20	3.30839e-19
Ncf1	ENSMUSG00000015950.13	343.844	-1.00303	0.107942	-9.29227	1.51031e-20	3.37117e-19
Ciapin1	ENSMUSG00000031781.14	10309.2	-0.27901	0.0300323	-9.29031	1.53843e-20	3.4301e-19
Txndc5	ENSMUSG00000038991.17	42302.5	0.176002	0.0189666	9.27954	1.70213e-20	3.79084e-19
Tusc3	ENSMUSG00000039530.17	10171.9	0.226083	0.0243732	9.27589	1.76146e-20	3.91862e-19
Wbp1	ENSMUSG00000030035.14	5772.62	0.300406	0.0323999	9.27182	1.83003e-20	4.06662e-19
Scrib	ENSMUSG00000022568.17	30964.9	-0.334506	0.0361242	-9.25989	2.04641e-20	4.5424e-19
Rad23a	ENSMUSG00000003813.15	29418.9	-0.18783	0.0203004	-9.25252	2.19265e-20	4.8616e-19
Zfp800	ENSMUSG00000039841.14	1984.23	-0.484004	0.0523389	-9.24751	2.29779e-20	5.08906e-19
Zdhhc9	ENSMUSG00000036985.12	5706.26	0.334735	0.0362029	9.24606	2.32921e-20	5.15292e-19
Epb41l4a	ENSMUSG00000024376.7	9975.02	0.232776	0.0251829	9.24343	2.38721e-20	5.27539e-19
Cntfr	ENSMUSG00000028444.17	861.594	0.525496	0.0568553	9.24268	2.40393e-20	5.30646e-19
Tmem37	ENSMUSG00000050777.7	7001.86	0.324721	0.0351447	9.23953	2.47578e-20	5.45902e-19
Lrrc26	ENSMUSG00000026961.6	337.919	-0.874895	0.0948091	-9.22797	2.75821e-20	6.07507e-19
Fez1	ENSMUSG00000032118.16	2568.17	-0.466451	0.0505517	-9.22721	2.77776e-20	6.11137e-19
Myhas	ENSMUSG00000085348.1	1448.59	-0.411868	0.0447323	-9.20739	3.34144e-20	7.34345e-19
Htra3	ENSMUSG00000029096.15	3319.8	0.394206	0.0428972	9.18955	3.94476e-20	8.6536e-19
Ntn5	ENSMUSG00000070564.15	755.483	-0.936643	0.101925	-9.18951	3.94627e-20	8.6536e-19
Ube2q2	ENSMUSG00000032307.16	6642.06	-0.295252	0.0321453	-9.18492	4.11815e-20	9.0206e-19
Plk3	ENSMUSG00000028680.14	4334.29	-0.296498	0.0322969	-9.18036	4.29642e-20	9.40078e-19
Fnip2	ENSMUSG00000061175.11	2582.27	-0.382638	0.0417158	-9.1725	4.62162e-20	1.01013e-18
Tpgs2	ENSMUSG00000024269.11	6047.37	0.303907	0.0331347	9.17186	4.64946e-20	1.0151e-18
Acsbg1	ENSMUSG00000032281.11	1699.78	-0.464896	0.0507042	-9.16879	4.78375e-20	1.04328e-18
Mov10	ENSMUSG00000002227.15	2778.38	0.543903	0.0593444	9.1652	4.94553e-20	1.07738e-18
Cnksr1	ENSMUSG00000028841.14	581.907	-0.686008	0.0748936	-9.15977	5.20085e-20	1.13177e-18
Flcn	ENSMUSG00000032633.12	9884.43	-0.275824	0.0301519	-9.14782	5.80913e-20	1.26276e-18
Tmem164	ENSMUSG00000047045.17	5425.26	0.264765	0.0289446	9.14731	5.83705e-20	1.26745e-18
Smyd4	ENSMUSG00000018809.2	5293.6	0.289325	0.0317087	9.12447	7.20863e-20	1.56357e-18
Snhg4	ENSMUSG00000117869.1	2369.16	-0.390653	0.042815	-9.12421	7.22591e-20	1.56561e-18
Med30	ENSMUSG00000038622.8	9421.22	0.361072	0.0395742	9.12393	7.2447e-20	1.56798e-18
Rnf103	ENSMUSG00000052656.12	6898.12	-0.191304	0.0209831	-9.11703	7.7208e-20	1.66922e-18
Ube2b	ENSMUSG00000020390.12	17805	-0.230374	0.0252909	-9.10898	8.31634e-20	1.79602e-18
Snx18	ENSMUSG00000042364.11	24153.6	0.192323	0.0211148	9.10847	8.35549e-20	1.80253e-18
Dnase1l3	ENSMUSG00000025279.7	266.716	-0.937013	0.102982	-9.09876	9.13691e-20	1.96897e-18
Ptp4a1	ENSMUSG00000117310.2	26555.8	-0.219857	0.0241916	-9.08816	1.00725e-19	2.16826e-18
Gm10499	ENSMUSG00000073403.11	285.474	0.797234	0.0877936	9.08078	1.07802e-19	2.3156e-18
Cdca7	ENSMUSG00000055612.15	879.232	-0.561568	0.0618407	-9.08087	1.07707e-19	2.3156e-18
Hes1	ENSMUSG00000022528.8	5992.81	-0.295867	0.0325878	-9.07907	1.09511e-19	2.34977e-18
Nek7	ENSMUSG00000026393.10	18450.8	-0.279039	0.0307378	-9.07805	1.1054e-19	2.36931e-18
Ywhaq	ENSMUSG00000076432.13	37605.6	0.273033	0.0300786	9.07733	1.11266e-19	2.38231e-18
Megf10	ENSMUSG00000024593.15	38872.7	-0.502718	0.0553916	-9.07571	1.12941e-19	2.41559e-18
Pm20d1	ENSMUSG00000042251.12	235.864	1.6072	0.177159	9.07208	1.16768e-19	2.49278e-18
Hdac11	ENSMUSG00000034245.10	4070.13	0.383835	0.0423096	9.07205	1.168e-19	2.49278e-18
Dock8	ENSMUSG00000052085.7	380.594	-0.958343	0.105645	-9.07138	1.17518e-19	2.50542e-18
Tspan6	ENSMUSG00000067377.12	4932.38	0.298815	0.0329594	9.06616	1.23281e-19	2.62548e-18
Elk4	ENSMUSG00000026436.15	5781.76	-0.405693	0.0447657	-9.06259	1.2739e-19	2.71009e-18
Pctp	ENSMUSG00000020553.8	151.428	1.00518	0.110923	9.06191	1.28191e-19	2.72422e-18
Arih1	ENSMUSG00000025234.11	27835	-0.275658	0.0304236	-9.06066	1.29662e-19	2.75257e-18
Pdzrn3	ENSMUSG00000035357.17	15033.1	-0.254554	0.0281052	-9.05717	1.33884e-19	2.83917e-18
Col18a1	ENSMUSG00000001435.15	68622.6	0.323282	0.0357004	9.05542	1.3604e-19	2.88182e-18
Oser1	ENSMUSG00000035399.12	5314.18	-0.263821	0.0291412	-9.05319	1.38849e-19	2.93822e-18
Mx1	ENSMUSG00000000386.16	113.655	1.27607	0.141005	9.04982	1.4321e-19	3.02729e-18
Pde1b	ENSMUSG00000022489.6	1408.13	0.469342	0.0518869	9.04548	1.49003e-19	3.14641e-18
Ywhag	ENSMUSG00000051391.9	91135.4	-0.218458	0.0241687	-9.03887	1.58293e-19	3.33905e-18
Lix1	ENSMUSG00000047786.12	2323.38	0.420032	0.0464917	9.03456	1.6466e-19	3.46969e-18
Shisa5	ENSMUSG00000025647.16	10914.9	0.306338	0.0339144	9.03268	1.67517e-19	3.52615e-18
Ipo7	ENSMUSG00000066232.4	38500.5	-0.270976	0.0300048	-9.0311	1.69953e-19	3.57366e-18
Usp53	ENSMUSG00000039701.11	4057.41	-0.426902	0.0473054	-9.02437	1.80734e-19	3.79637e-18
Trp63	ENSMUSG00000022510.14	3054.64	-0.513853	0.0569552	-9.02205	1.84609e-19	3.87369e-18
Rgs12	ENSMUSG00000029101.16	14027.9	0.39578	0.0438688	9.0219	1.8485e-19	3.87466e-18
Mitd1	ENSMUSG00000026088.15	1335.77	0.379524	0.0420725	9.02073	1.86848e-19	3.91244e-18
Tmem52	ENSMUSG00000023153.9	290.546	0.790749	0.0876777	9.01881	1.90143e-19	3.97725e-18
Cxcl10	ENSMUSG00000034855.13	351.745	0.741373	0.0822149	9.01751	1.92411e-19	4.02049e-18
Wdr46	ENSMUSG00000024312.10	8059.63	-0.282722	0.031365	-9.01395	1.9877e-19	4.14901e-18
Noc3l	ENSMUSG00000024999.7	5038.85	-0.269384	0.0298864	-9.01361	1.99383e-19	4.15746e-18
Pea15a	ENSMUSG00000013698.12	39702.1	-0.247227	0.0274322	-9.01231	2.0176e-19	4.20264e-18
Otud7a	ENSMUSG00000033510.14	401.416	-0.766509	0.0850529	-9.01214	2.02065e-19	4.2046e-18
Ttc19	ENSMUSG00000042298.18	4521.42	-0.25871	0.0287118	-9.01058	2.0497e-19	4.2606e-18
Asah2	ENSMUSG00000024887.10	2476.62	0.414222	0.0459822	9.00832	2.09237e-19	4.34476e-18
Otud4	ENSMUSG00000036990.13	29224.1	-0.332459	0.0369296	-9.00251	2.20624e-19	4.57646e-18
Timm29	ENSMUSG00000048429.10	13217.1	-0.220123	0.0244654	-8.99733	2.31276e-19	4.79243e-18
Fam57a	ENSMUSG00000069808.13	2187.15	0.372873	0.0414582	8.99397	2.38467e-19	4.93631e-18
Vav3	ENSMUSG00000033721.16	2730.8	0.438769	0.0488253	8.9865	2.55238e-19	5.27801e-18
Tnfrsf12a	ENSMUSG00000023905.15	24924.2	-0.27208	0.0302781	-8.98605	2.56282e-19	5.29411e-18
Mypn	ENSMUSG00000020067.8	6871.68	-0.420078	0.0467722	-8.98137	2.67411e-19	5.5183e-18
Meak7	ENSMUSG00000034105.9	2221.74	0.384172	0.0427921	8.97766	2.76595e-19	5.70192e-18
Cdh11	ENSMUSG00000031673.6	11257.2	-0.323926	0.0361221	-8.96753	3.03227e-19	6.24447e-18
Rtl3	ENSMUSG00000047686.9	360.556	0.74209	0.0827701	8.96567	3.08394e-19	6.34433e-18
Hoxc6	ENSMUSG00000001661.5	3700.98	0.287299	0.0320504	8.96399	3.13144e-19	6.43541e-18
Clic3	ENSMUSG00000015093.15	1182.79	-0.564737	0.0630145	-8.962	3.18833e-19	6.5456e-18
Nectin2	ENSMUSG00000062300.14	4815.68	0.286003	0.0319145	8.96155	3.20152e-19	6.56591e-18
Haus3	ENSMUSG00000079555.2	3279.85	-0.29899	0.0333738	-8.95882	3.28158e-19	6.72319e-18
Agps	ENSMUSG00000042410.16	13641	-0.291436	0.0325528	-8.9527	3.4689e-19	7.09968e-18
Tsku	ENSMUSG00000049580.12	1912.76	-0.341895	0.038222	-8.94497	3.72062e-19	7.60707e-18
Tead4	ENSMUSG00000030353.15	13463.9	-0.285534	0.031944	-8.93861	3.94112e-19	8.04964e-18
Fbln1	ENSMUSG00000006369.14	2684.04	0.349175	0.0390714	8.93685	4.00434e-19	8.17041e-18
Lztfl1	ENSMUSG00000025245.14	8836.88	-0.468744	0.0524778	-8.93224	4.1748e-19	8.50952e-18
Hspe1	ENSMUSG00000073676.4	21725	-0.397587	0.0445247	-8.92959	4.27602e-19	8.70694e-18
Slc37a3	ENSMUSG00000029924.12	6157.04	0.265182	0.0297107	8.92549	4.43742e-19	9.02638e-18
Synpo	ENSMUSG00000043079.17	7891.07	-0.315542	0.0353727	-8.92048	4.64285e-19	9.43463e-18
Gramd4	ENSMUSG00000035900.18	6657.93	-0.268314	0.030086	-8.91822	4.73842e-19	9.61904e-18
Cacnb1	ENSMUSG00000020882.17	30327.1	-0.379043	0.0425453	-8.90917	5.14173e-19	1.04272e-17
Coq8a	ENSMUSG00000026489.13	26998.6	-0.304189	0.0341441	-8.90897	5.15072e-19	1.04348e-17
Gnl3	ENSMUSG00000042354.7	14293	-0.260756	0.0292704	-8.90853	5.17155e-19	1.04664e-17
Taf4b	ENSMUSG00000054321.7	859.577	-0.432038	0.0484978	-8.90841	5.17682e-19	1.04664e-17
Higd2a	ENSMUSG00000025868.6	5933.41	0.276176	0.0310135	8.90503	5.33726e-19	1.07799e-17
Dpep2	ENSMUSG00000053687.15	267.402	0.870199	0.0977393	8.90327	5.42264e-19	1.09412e-17
Parp10	ENSMUSG00000063268.12	3121.22	0.509	0.0572685	8.88796	6.22407e-19	1.25456e-17
Galr2	ENSMUSG00000020793.5	934.759	0.582178	0.0655095	8.88692	6.28239e-19	1.26376e-17
Abce1	ENSMUSG00000058355.8	46702.2	-0.273097	0.0307301	-8.88695	6.28089e-19	1.26376e-17
Calhm5	ENSMUSG00000049872.8	523.635	0.624703	0.0703311	8.88232	6.54816e-19	1.3159e-17
Tmem158	ENSMUSG00000054871.5	3951.59	-0.315492	0.0355291	-8.8798	6.6979e-19	1.34463e-17
Gria1	ENSMUSG00000020524.16	306.57	0.753312	0.0848506	8.8781	6.80097e-19	1.36395e-17
Mapt	ENSMUSG00000018411.17	1289.15	-0.688953	0.0776874	-8.86827	7.42882e-19	1.48837e-17
Gm5532	ENSMUSG00000073535.5	1112.76	-0.482105	0.0543669	-8.86762	7.47258e-19	1.49564e-17
Klhl5	ENSMUSG00000054920.12	10577.2	0.214918	0.0242447	8.86455	7.6814e-19	1.5359e-17
Sox8	ENSMUSG00000024176.10	4089.05	0.437844	0.0494448	8.8552	8.35332e-19	1.66857e-17
Ypel2	ENSMUSG00000018427.8	2678.99	0.342692	0.0387072	8.85345	8.48582e-19	1.69334e-17
Ppp1r18	ENSMUSG00000034595.17	17356.5	0.194327	0.0219499	8.85318	8.50574e-19	1.69562e-17
Pof1b	ENSMUSG00000034607.6	267.411	0.718302	0.0811766	8.84862	8.86042e-19	1.76457e-17
Rab44	ENSMUSG00000064147.7	1396.54	-0.579558	0.0655005	-8.84815	8.89783e-19	1.77025e-17
Nepro	ENSMUSG00000036208.13	3902.97	-0.244545	0.0276571	-8.84202	9.40036e-19	1.86837e-17
Ppat	ENSMUSG00000029246.14	5737.66	-0.265315	0.0300243	-8.83667	9.8613e-19	1.95803e-17
Ctdspl	ENSMUSG00000047409.13	2314.38	-0.355956	0.0402837	-8.83624	9.89936e-19	1.96363e-17
Chst12	ENSMUSG00000036599.10	2745.04	0.446871	0.0505794	8.83502	1.00077e-18	1.98316e-17
Foxq1	ENSMUSG00000038415.10	892.563	-0.601672	0.0681048	-8.8345	1.00545e-18	1.99045e-17
Kcnc2	ENSMUSG00000035681.7	898.37	0.439801	0.0498043	8.83057	1.04145e-18	2.05968e-17
Serpine2	ENSMUSG00000026249.10	4400.84	0.288792	0.0327113	8.82849	1.06102e-18	2.09631e-17
Ptpn12	ENSMUSG00000028771.13	15041.5	-0.214759	0.0243272	-8.82791	1.06646e-18	2.10497e-17
Sstr5	ENSMUSG00000050824.12	69.1092	-1.57313	0.178295	-8.82315	1.11283e-18	2.19432e-17
Ube2c	ENSMUSG00000001403.13	9214.08	0.386201	0.0438081	8.81575	1.18885e-18	2.34191e-17
Fbxo30	ENSMUSG00000047648.13	8831.95	-0.289799	0.0328961	-8.80954	1.25662e-18	2.47297e-17
Rmnd5a	ENSMUSG00000002222.14	12552	-0.249836	0.0283717	-8.80583	1.2989e-18	2.55366e-17
Fndc10	ENSMUSG00000074738.2	1217.15	0.462724	0.052574	8.80137	1.35151e-18	2.65446e-17
Serpinb8	ENSMUSG00000026315.13	2817.56	0.563845	0.0641693	8.78683	1.53844e-18	3.01865e-17
Gm3776	ENSMUSG00000111709.1	688.633	-0.689284	0.0784501	-8.78626	1.54615e-18	3.03079e-17
Cldn15	ENSMUSG00000001739.14	326.487	0.813392	0.0925985	8.78408	1.57654e-18	3.08733e-17
Lhfp	ENSMUSG00000048332.13	5479.16	-0.245905	0.0279954	-8.78376	1.58094e-18	3.09292e-17
Lman2	ENSMUSG00000021484.8	41454.5	-0.154961	0.0176442	-8.78255	1.59813e-18	3.12347e-17
Dchs2	ENSMUSG00000102692.1	609.946	-0.677662	0.0771834	-8.7799	1.63617e-18	3.1947e-17
Chrnb1	ENSMUSG00000041189.9	32778.2	-0.225125	0.0256426	-8.77934	1.64435e-18	3.20752e-17
Socs3	ENSMUSG00000053113.3	5484.51	-0.441242	0.0502613	-8.77897	1.64985e-18	3.21512e-17
Daam1	ENSMUSG00000034574.10	16740	0.262888	0.0299757	8.77001	1.78647e-18	3.47795e-17
Tecrl	ENSMUSG00000049537.10	703.383	0.654063	0.0746046	8.76705	1.83404e-18	3.56709e-17
Cxxc5	ENSMUSG00000046668.9	10417.7	0.212235	0.0242259	8.76066	1.94107e-18	3.77157e-17
Arfgap2	ENSMUSG00000027255.14	17365.7	-0.201159	0.0229635	-8.75996	1.95316e-18	3.79138e-17
Ywhah	ENSMUSG00000018965.11	33299.4	0.197565	0.0225598	8.75741	1.99794e-18	3.87453e-17
Myh1	ENSMUSG00000056328.14	285812	-0.439848	0.0502343	-8.75592	2.02441e-18	3.92206e-17
Gbp9	ENSMUSG00000029298.15	2340.48	0.387276	0.0442493	8.75214	2.09352e-18	4.05201e-17
Anxa6	ENSMUSG00000018340.13	165792	0.206067	0.0235586	8.747	2.19106e-18	4.23669e-17
Kctd17	ENSMUSG00000033287.16	10968.1	0.243974	0.0278956	8.74596	2.21131e-18	4.2717e-17
Nr1h5	ENSMUSG00000048938.12	133.08	-1.14518	0.131074	-8.73687	2.39653e-18	4.62502e-17
Eif2ak2	ENSMUSG00000024079.4	6181.66	0.492176	0.0563408	8.73569	2.42169e-18	4.66907e-17
Tgfb2	ENSMUSG00000039239.14	8264.21	-0.286163	0.0327769	-8.73064	2.53243e-18	4.87785e-17
Cnppd1	ENSMUSG00000033159.14	11090.4	-0.212957	0.0243951	-8.7295	2.55806e-18	4.92248e-17
Mycl	ENSMUSG00000028654.13	7235	0.206601	0.0236765	8.72602	2.63786e-18	5.07114e-17
Ankrd6	ENSMUSG00000040183.13	734.282	0.545022	0.0624932	8.7213	2.75034e-18	5.28229e-17
Mrpl34	ENSMUSG00000034880.7	3772.21	0.291591	0.0334351	8.72108	2.75555e-18	5.28722e-17
Tubb4b	ENSMUSG00000036752.4	43023.4	0.298297	0.0342093	8.71976	2.78783e-18	5.34401e-17
Rab11b	ENSMUSG00000077450.13	14407.8	-0.226016	0.0259394	-8.71322	2.9535e-18	5.65615e-17
Ubxn2a	ENSMUSG00000020634.12	4976.51	-0.337454	0.0387577	-8.70677	3.12658e-18	5.98187e-17
Clip1	ENSMUSG00000049550.17	19620.1	-0.387731	0.0445402	-8.70519	3.17035e-18	6.0598e-17
Eid1	ENSMUSG00000091337.3	7743.66	0.340354	0.0391004	8.70462	3.18647e-18	6.08478e-17
Pfkl	ENSMUSG00000020277.10	45918.4	0.321921	0.0369988	8.70085	3.29402e-18	6.28414e-17
Ehd2	ENSMUSG00000074364.6	50411.6	0.287955	0.0331011	8.69925	3.34094e-18	6.36756e-17
Nat10	ENSMUSG00000027185.15	7466.44	-0.275565	0.0316862	-8.69668	3.41744e-18	6.50716e-17
Smad4	ENSMUSG00000024515.13	12155.9	-0.249563	0.0287107	-8.69233	3.55083e-18	6.7547e-17
Rab33b	ENSMUSG00000027739.9	4981.99	-0.260899	0.0300237	-8.68975	3.63222e-18	6.90295e-17
Ifi30	ENSMUSG00000031838.8	5162.48	0.319239	0.0367916	8.67696	4.06481e-18	7.71773e-17
Pvr	ENSMUSG00000040511.14	11915.1	-0.276512	0.0318799	-8.67355	4.18847e-18	7.94496e-17
Tmsb4x	ENSMUSG00000049775.16	154396	0.355576	0.0410038	8.67178	4.2541e-18	8.06179e-17
Ets1	ENSMUSG00000032035.16	4494.97	-0.32854	0.0378891	-8.6711	4.27979e-18	8.10277e-17
Lrfn4	ENSMUSG00000045045.7	6232.68	-0.283709	0.0327288	-8.66847	4.37955e-18	8.28378e-17
Cacna1s	ENSMUSG00000026407.17	31576.7	-0.468916	0.0541501	-8.65957	4.73541e-18	8.94841e-17
Spry1	ENSMUSG00000037211.12	8175.84	-0.442461	0.0511317	-8.65337	4.99995e-18	9.43935e-17
Lmnb2	ENSMUSG00000062075.13	26328	0.216142	0.0249802	8.65255	5.03594e-18	9.49833e-17
Adam10	ENSMUSG00000054693.14	25991.9	0.172543	0.019943	8.65179	5.06976e-18	9.55308e-17
Tomm70a	ENSMUSG00000022752.9	26741.4	-0.221757	0.0256512	-8.64508	5.37657e-18	1.01216e-16
Aacs	ENSMUSG00000029482.4	18795.2	0.224641	0.0259882	8.64395	5.43006e-18	1.02127e-16
Fads2	ENSMUSG00000024665.8	35873.9	0.270779	0.0313301	8.64279	5.48563e-18	1.03075e-16
Rcl1	ENSMUSG00000024785.7	2478.71	-0.283822	0.032841	-8.64231	5.50879e-18	1.03413e-16
Tollip	ENSMUSG00000025139.14	16493.4	-0.282555	0.0326961	-8.64183	5.53179e-18	1.03747e-16
Trim63	ENSMUSG00000028834.13	6973.82	-0.284436	0.0329197	-8.64029	5.60702e-18	1.05059e-16
Slc2a13	ENSMUSG00000036298.10	568.617	0.614858	0.071216	8.63371	5.93923e-18	1.1118e-16
Mss51	ENSMUSG00000021815.4	4066.42	0.32637	0.0378043	8.63314	5.96898e-18	1.11632e-16
Mtmr11	ENSMUSG00000045934.15	2533.81	0.428407	0.0496316	8.63173	6.04284e-18	1.12907e-16
Cmtm3	ENSMUSG00000031875.7	5834.17	0.335115	0.038833	8.62963	6.15494e-18	1.14873e-16
Dusp6	ENSMUSG00000019960.8	11637.1	0.221717	0.0256928	8.62955	6.15956e-18	1.14873e-16
Eepd1	ENSMUSG00000036611.5	1768.21	-0.43934	0.0509119	-8.62942	6.16641e-18	1.14893e-16
Slc4a11	ENSMUSG00000074796.10	584.312	0.612267	0.0709534	8.62913	6.18188e-18	1.15074e-16
Afp	ENSMUSG00000054932.6	29.6638	-4.12459	0.478048	-8.62798	6.24475e-18	1.16136e-16
Ahsa2	ENSMUSG00000020288.13	19393.1	-0.204731	0.0237301	-8.62746	6.273e-18	1.16553e-16
Snrpn	ENSMUSG00000102252.5	2634.93	0.3062	0.0355021	8.62484	6.41806e-18	1.19137e-16
Rnasel	ENSMUSG00000066800.11	356.085	0.811198	0.0940731	8.62306	6.51859e-18	1.20891e-16
Slc25a39	ENSMUSG00000018677.9	24570.1	0.229679	0.0266624	8.61436	7.0335e-18	1.30319e-16
AC160336.1	ENSMUSG00000115801.1	707.479	0.558354	0.0648181	8.61417	7.04505e-18	1.30412e-16
1700020L24Rik	ENSMUSG00000035085.5	438.41	0.556219	0.0646339	8.60568	7.58647e-18	1.40304e-16
Mogat2	ENSMUSG00000052396.7	157.038	0.949361	0.110328	8.6049	7.63849e-18	1.41135e-16
Tmem41a	ENSMUSG00000022856.9	2331.16	0.280641	0.0326173	8.60406	7.69471e-18	1.42043e-16
Sema3g	ENSMUSG00000021904.6	717.066	0.472657	0.054967	8.59892	8.04723e-18	1.48413e-16
5730419F03Rik	ENSMUSG00000099364.1	656.626	-0.516966	0.0601374	-8.59641	8.225e-18	1.51551e-16
Fkbp10	ENSMUSG00000001555.10	25597.8	0.246145	0.0286445	8.5931	8.46524e-18	1.55834e-16
Fgfbp1	ENSMUSG00000048373.8	371.096	-0.638822	0.0743596	-8.59099	8.62269e-18	1.58586e-16
Dennd5b	ENSMUSG00000030313.15	8648.48	-0.436735	0.0508481	-8.58901	8.77238e-18	1.6119e-16
Gpd1l	ENSMUSG00000050627.13	15831.3	-0.271371	0.031611	-8.58473	9.10529e-18	1.67154e-16
Csnk2a2	ENSMUSG00000046707.9	19225.3	-0.253219	0.0295039	-8.58256	9.27836e-18	1.70174e-16
Sertad2	ENSMUSG00000049800.13	13907.9	-0.295172	0.0343987	-8.58088	9.41465e-18	1.72516e-16
Syde1	ENSMUSG00000032714.6	9511.89	0.225741	0.0263228	8.57586	9.83472e-18	1.80048e-16
Lmf1	ENSMUSG00000002279.19	4743.55	0.281588	0.0328491	8.57215	1.01571e-17	1.85778e-16
Tbc1d32	ENSMUSG00000038122.9	2854.55	0.311143	0.0363066	8.56986	1.0361e-17	1.89336e-16
Gm12346	ENSMUSG00000083899.2	6032.5	-0.394903	0.0460914	-8.56781	1.05468e-17	1.92553e-16
Capn1	ENSMUSG00000024942.17	20502	-0.242	0.0282463	-8.56749	1.05761e-17	1.92912e-16
Eif3j2	ENSMUSG00000043424.10	17073.3	-0.187186	0.0218584	-8.56357	1.09426e-17	1.99415e-16
Bend3	ENSMUSG00000038214.15	3593.04	-0.350255	0.0409278	-8.55787	1.14973e-17	2.09333e-16
Fads1	ENSMUSG00000010663.5	21724.6	0.217192	0.0253854	8.5558	1.17058e-17	2.12934e-16
Msrb2	ENSMUSG00000023094.14	520.526	0.607121	0.0709651	8.55521	1.17659e-17	2.13833e-16
Lrrc2	ENSMUSG00000032495.8	1042.91	-0.636129	0.0743993	-8.5502	1.22875e-17	2.23109e-16
Nid1	ENSMUSG00000005397.8	85646.6	0.362626	0.0424129	8.5499	1.23192e-17	2.23481e-16
Nipal1	ENSMUSG00000067219.9	63.3329	-1.79499	0.209995	-8.54777	1.25487e-17	2.27438e-16
Ctsd	ENSMUSG00000007891.16	182264	-0.156795	0.0183597	-8.54019	1.33997e-17	2.42641e-16
Hmga2	ENSMUSG00000056758.14	5973.36	-0.366761	0.0429474	-8.53978	1.34479e-17	2.43294e-16
Fubp1	ENSMUSG00000028034.15	26324.8	-0.217507	0.0254766	-8.53751	1.37144e-17	2.47891e-16
Retreg1	ENSMUSG00000022270.16	18797.5	-0.244664	0.0286606	-8.53662	1.382e-17	2.49572e-16
Tpbg	ENSMUSG00000035274.13	6415.39	-0.343778	0.040274	-8.53599	1.38961e-17	2.5072e-16
Ctxn1	ENSMUSG00000048644.8	3079	0.314251	0.0368211	8.53452	1.40736e-17	2.53694e-16
Gpr141	ENSMUSG00000053101.3	763.65	0.634074	0.0743853	8.52417	1.53904e-17	2.77181e-16
Akirin1	ENSMUSG00000023075.9	14607.3	-0.195089	0.0228914	-8.52238	1.56313e-17	2.81265e-16
Gm49083	ENSMUSG00000115354.1	832.307	0.504333	0.0592035	8.51865	1.61429e-17	2.90209e-16
Elovl6	ENSMUSG00000041220.10	10233.4	0.272426	0.031998	8.51385	1.68256e-17	3.01952e-16
Krt80	ENSMUSG00000037185.9	11714	-0.27704	0.03254	-8.51384	1.68264e-17	3.01952e-16
Ung	ENSMUSG00000029591.14	688.15	-0.557532	0.0654993	-8.51204	1.70898e-17	3.06404e-16
Rhoj	ENSMUSG00000046768.13	5925.66	0.262022	0.0307891	8.51021	1.73611e-17	3.10989e-16
Flvcr1	ENSMUSG00000066595.9	1661.03	-0.433652	0.0509639	-8.509	1.75433e-17	3.1397e-16
Tvp23a	ENSMUSG00000050908.12	724.225	0.456098	0.0536304	8.50446	1.82451e-17	3.26237e-16
Ankrd35	ENSMUSG00000038354.13	207.902	0.862132	0.101385	8.50352	1.8392e-17	3.2857e-16
Ppp2r5b	ENSMUSG00000024777.10	16810.8	0.258929	0.0304719	8.49733	1.94009e-17	3.46283e-16
Sh3bgrl	ENSMUSG00000031246.14	20514.2	0.299002	0.035213	8.49124	2.04448e-17	3.6459e-16
Cldn2	ENSMUSG00000047230.6	1978.55	0.440395	0.0518929	8.4866	2.12772e-17	3.79095e-16
Suclg2	ENSMUSG00000061838.7	4095.36	0.234568	0.0276442	8.48523	2.15302e-17	3.8326e-16
Psmd11	ENSMUSG00000017428.16	23908	-0.210437	0.0248035	-8.48417	2.17272e-17	3.86423e-16
Cmpk2	ENSMUSG00000020638.8	88.5646	1.97274	0.232556	8.48287	2.19715e-17	3.90419e-16
Rhobtb2	ENSMUSG00000022075.7	12525.1	-0.551747	0.0651126	-8.47373	2.37652e-17	4.21916e-16
Dnajb14	ENSMUSG00000074212.7	4669.99	-0.310978	0.0367136	-8.47035	2.44652e-17	4.33958e-16
Chrnd	ENSMUSG00000026251.13	61436	-0.231431	0.0273256	-8.46937	2.46728e-17	4.37253e-16
Gm14137	ENSMUSG00000055926.3	3534.64	0.293986	0.0347399	8.46251	2.6169e-17	4.63356e-16
Sigmar1	ENSMUSG00000036078.16	13801.2	0.231031	0.0273022	8.46201	2.62818e-17	4.64941e-16
Pcdhgc4	ENSMUSG00000023036.14	7948.99	0.64907	0.0767077	8.4616	2.63733e-17	4.66146e-16
Osmr	ENSMUSG00000022146.12	3573.55	-0.426712	0.0504616	-8.45618	2.76271e-17	4.87875e-16
Krt14	ENSMUSG00000045545.8	170.011	-0.949284	0.11228	-8.45465	2.79928e-17	4.93896e-16
Pdlim4	ENSMUSG00000020388.12	24675.6	0.270935	0.0320642	8.44975	2.91934e-17	5.14624e-16
Hspa1l	ENSMUSG00000007033.4	1592.49	0.350611	0.0414948	8.44953	2.92477e-17	5.15127e-16
Usp13	ENSMUSG00000056900.13	8485.33	-0.253419	0.0300069	-8.44534	3.03168e-17	5.33486e-16
Cap2	ENSMUSG00000021373.16	34533.6	-0.344248	0.0407761	-8.44241	3.10874e-17	5.46562e-16
Mrc1	ENSMUSG00000026712.3	253.314	0.803599	0.0952183	8.43954	3.18588e-17	5.59632e-16
F830016B08Rik	ENSMUSG00000090942.1	306.788	0.916833	0.108676	8.43643	3.27191e-17	5.7424e-16
Hk1	ENSMUSG00000037012.18	50058.6	0.275768	0.0327152	8.42935	3.47577e-17	6.09482e-16
Rab3ip	ENSMUSG00000064181.6	5895.73	-0.228454	0.0271116	-8.42644	3.5635e-17	6.24317e-16
Tcf3	ENSMUSG00000020167.14	21476.8	0.220647	0.0261966	8.42274	3.67782e-17	6.43781e-16
Cby1	ENSMUSG00000022428.8	4254.89	0.26345	0.0312837	8.4213	3.72333e-17	6.51175e-16
Hacd4	ENSMUSG00000028497.12	1945.41	0.35678	0.0423804	8.4185	3.81349e-17	6.66359e-16
Metrn	ENSMUSG00000002274.13	2704.44	0.360794	0.042869	8.4162	3.88896e-17	6.78951e-16
Sgce	ENSMUSG00000004631.15	4590.63	0.27683	0.0329023	8.41371	3.97231e-17	6.92898e-16
Ldb3	ENSMUSG00000021798.14	23238.7	-0.24233	0.0288125	-8.41059	4.07967e-17	7.11003e-16
Rbm18	ENSMUSG00000026889.12	9880.99	-0.24867	0.029581	-8.40643	4.22688e-17	7.36016e-16
Itpk1	ENSMUSG00000057963.9	2123.53	0.353843	0.0421243	8.39995	4.46653e-17	7.77067e-16
Rrn3	ENSMUSG00000022682.8	21305.1	-0.195281	0.0232565	-8.39684	4.58666e-17	7.96788e-16
Farp2	ENSMUSG00000034066.13	2328.12	-0.393073	0.0468122	-8.39681	4.58787e-17	7.96788e-16
Lox	ENSMUSG00000024529.14	38255.6	-0.386466	0.0460346	-8.39513	4.65384e-17	8.07542e-16
Snx1	ENSMUSG00000032382.14	24380.4	0.186859	0.0222777	8.38772	4.95642e-17	8.59299e-16
Slc16a11	ENSMUSG00000040938.16	682.011	-0.610256	0.0727648	-8.38669	5.00016e-17	8.6613e-16
Neb	ENSMUSG00000026950.18	229724	-0.473904	0.0565085	-8.38642	5.01152e-17	8.67346e-16
Slk	ENSMUSG00000025060.15	33382	-0.251689	0.0300492	-8.3759	5.48033e-17	9.4766e-16
Tubb6	ENSMUSG00000001473.7	134940	0.240894	0.0287625	8.37528	5.50929e-17	9.51844e-16
Ncald	ENSMUSG00000051359.15	1456.17	0.421322	0.0503084	8.37477	5.53307e-17	9.55124e-16
Zfp948	ENSMUSG00000067931.6	2352.63	-0.396715	0.0473847	-8.37222	5.65433e-17	9.75213e-16
Pofut2	ENSMUSG00000020260.9	19278.2	0.233064	0.0278389	8.37187	5.67129e-17	9.77294e-16
Myl6b	ENSMUSG00000039824.4	20245.1	-0.252345	0.030211	-8.35277	6.66809e-17	1.14807e-15
Pgpep1	ENSMUSG00000056204.8	10976.9	0.234737	0.0281072	8.3515	6.74002e-17	1.15946e-15
Ccl9	ENSMUSG00000019122.8	242.843	1.56503	0.187402	8.3512	6.75713e-17	1.1614e-15
Ubtd1	ENSMUSG00000025171.2	12804	0.23399	0.0280266	8.34885	6.89317e-17	1.18376e-15
Unc45b	ENSMUSG00000018845.14	27842.5	-0.268072	0.0321146	-8.34734	6.98186e-17	1.19796e-15
Slc4a3	ENSMUSG00000006576.16	16814.3	-0.427929	0.0512884	-8.34358	7.20774e-17	1.23566e-15
Snhg1	ENSMUSG00000108414.1	5193	-0.292333	0.0350608	-8.33787	7.56433e-17	1.29567e-15
Abcc9	ENSMUSG00000030249.15	321.642	-0.682212	0.0818325	-8.3367	7.63952e-17	1.30743e-15
Frmd6	ENSMUSG00000048285.9	18110.7	-0.245976	0.0295101	-8.33531	7.72967e-17	1.32173e-15
Stap2	ENSMUSG00000038781.7	745.317	0.471819	0.0566456	8.32931	8.13142e-17	1.38923e-15
Jade3	ENSMUSG00000037315.15	1484.14	-0.355222	0.0426588	-8.32705	8.28818e-17	1.41481e-15
Bace2	ENSMUSG00000040605.7	441.843	1.03162	0.12389	8.32688	8.29994e-17	1.4156e-15
Akap6	ENSMUSG00000061603.8	32819.1	-0.302133	0.0363022	-8.32273	8.59597e-17	1.46484e-15
Zfr	ENSMUSG00000022201.16	32514.9	-0.177441	0.0213282	-8.31957	8.82857e-17	1.50319e-15
R3hdml	ENSMUSG00000078949.2	8533.59	-0.31286	0.0376353	-8.31295	9.33546e-17	1.58814e-15
Mgll	ENSMUSG00000033174.17	4868.45	-0.349425	0.0420403	-8.31167	9.43647e-17	1.60396e-15
Angptl4	ENSMUSG00000002289.16	2052.31	-0.425142	0.0512001	-8.30354	1.01054e-16	1.71619e-15
Tsc22d2	ENSMUSG00000027806.9	14589.9	-0.232515	0.0280232	-8.29723	1.06565e-16	1.80825e-15
Fbxl14	ENSMUSG00000030019.6	6090.07	-0.215746	0.026016	-8.29284	1.10574e-16	1.87469e-15
Selenof	ENSMUSG00000037072.15	47483	0.258558	0.0311989	8.2874	1.15755e-16	1.96086e-15
Parvb	ENSMUSG00000022438.6	23479.5	0.294699	0.0355658	8.28602	1.17102e-16	1.98199e-15
Snx30	ENSMUSG00000028385.14	3538.24	-0.350081	0.0422705	-8.28191	1.21214e-16	2.04985e-15
Hddc3	ENSMUSG00000030532.6	4134.39	0.398762	0.0481525	8.28122	1.21923e-16	2.0601e-15
Epha4	ENSMUSG00000026235.14	1920.56	-0.506482	0.0611665	-8.28039	1.22772e-16	2.07268e-15
Gtpbp4	ENSMUSG00000021149.8	18015	-0.234972	0.0283952	-8.27505	1.28399e-16	2.16586e-15
Rab13	ENSMUSG00000027935.14	2999.03	0.277661	0.033573	8.27036	1.33561e-16	2.25102e-15
Gfod1	ENSMUSG00000051335.6	8460.32	-0.387473	0.0468516	-8.27022	1.33715e-16	2.25171e-15
Ttc27	ENSMUSG00000024078.7	3840.65	-0.203851	0.0246534	-8.26868	1.35452e-16	2.27904e-15
Cacul1	ENSMUSG00000033417.16	10251.5	-0.221911	0.0268415	-8.26748	1.36825e-16	2.30021e-15
Tmem161a	ENSMUSG00000002342.17	11924.4	-0.243007	0.0294012	-8.26522	1.3944e-16	2.34219e-15
Mlycd	ENSMUSG00000074064.6	4253.91	0.239982	0.0290364	8.26487	1.39846e-16	2.34703e-15
Kdelr3	ENSMUSG00000010830.8	9444.87	0.304371	0.0368387	8.26226	1.4294e-16	2.39493e-15
Pdia6	ENSMUSG00000020571.12	52117.1	0.209111	0.0253091	8.26226	1.42937e-16	2.39493e-15
Dap	ENSMUSG00000039168.15	35681.7	0.228976	0.0277269	8.25827	1.47795e-16	2.47421e-15
Ret	ENSMUSG00000030110.13	1842.72	0.468943	0.0568473	8.24917	1.59493e-16	2.6678e-15
Pidd1	ENSMUSG00000025507.13	1559.58	0.559215	0.0678063	8.24723	1.62104e-16	2.70921e-15
1700007K13Rik	ENSMUSG00000026831.16	146.672	1.04551	0.126774	8.24701	1.62407e-16	2.70972e-15
Zmynd19	ENSMUSG00000026974.11	5592.88	-0.291122	0.0353	-8.24708	1.6231e-16	2.70972e-15
Srgap1	ENSMUSG00000020121.15	1506.3	-0.580012	0.0703401	-8.24582	1.64026e-16	2.73445e-15
Gm3226	ENSMUSG00000114547.1	9879.5	0.269492	0.0326849	8.24514	1.64962e-16	2.74777e-15
Erbb3	ENSMUSG00000018166.8	17094.8	-0.424859	0.0515324	-8.24449	1.65862e-16	2.76044e-15
Il2rg	ENSMUSG00000031304.18	794.489	0.676444	0.0820531	8.24398	1.66582e-16	2.77012e-15
Arvcf	ENSMUSG00000000325.16	6076.79	0.335006	0.0406515	8.24094	1.70867e-16	2.83901e-15
Sctr	ENSMUSG00000026387.15	268.226	0.698892	0.0848358	8.23818	1.74852e-16	2.90281e-15
Naaa	ENSMUSG00000029413.14	1722.87	0.399049	0.0484511	8.23612	1.77888e-16	2.95075e-15
Cep83os	ENSMUSG00000097164.2	1002.2	0.415524	0.0505109	8.22643	1.92875e-16	3.1967e-15
Nfkb2	ENSMUSG00000025225.15	13594.4	-0.268845	0.0326905	-8.22396	1.96886e-16	3.26046e-15
Cyp4f16	ENSMUSG00000048440.16	2458.42	0.34891	0.0424358	8.22206	2.00039e-16	3.30993e-15
Txlnb	ENSMUSG00000039891.6	11054.2	-0.355124	0.0432186	-8.21692	2.08789e-16	3.45186e-15
Mnd1	ENSMUSG00000033752.7	621.537	0.511093	0.0622167	8.21473	2.12647e-16	3.51273e-15
Decr2	ENSMUSG00000036775.13	1456.45	0.339214	0.0413067	8.21207	2.17405e-16	3.58835e-15
Apbb1ip	ENSMUSG00000026786.14	1667.14	-0.438807	0.0534494	-8.20976	2.21632e-16	3.6551e-15
Ralgps1	ENSMUSG00000038831.16	1248.34	-0.526305	0.0641329	-8.20647	2.2778e-16	3.75338e-15
Arl8b	ENSMUSG00000030105.8	16196.4	-0.242712	0.029595	-8.20111	2.38169e-16	3.9181e-15
Tacc2	ENSMUSG00000030852.17	8958.3	-0.312421	0.0380948	-8.20114	2.38123e-16	3.9181e-15
Slc27a1	ENSMUSG00000031808.7	9557.98	-0.234034	0.028538	-8.2008	2.38792e-16	3.92513e-15
Grk6	ENSMUSG00000074886.11	6230.21	-0.239622	0.0292227	-8.19985	2.40687e-16	3.95301e-15
Edem2	ENSMUSG00000038312.10	4506.06	0.271142	0.0330884	8.19447	2.51705e-16	4.13058e-15
Taf1a	ENSMUSG00000072258.10	1591.27	-0.30697	0.0374633	-8.19388	2.52942e-16	4.14745e-15
Grb14	ENSMUSG00000026888.14	1335.74	0.517624	0.0631894	8.19161	2.57745e-16	4.22275e-15
Tmem132a	ENSMUSG00000024736.15	30751.2	0.313687	0.0382956	8.1912	2.58641e-16	4.23395e-15
Otub2	ENSMUSG00000021203.15	2458.42	0.353921	0.0432197	8.18889	2.63637e-16	4.3122e-15
Fmnl1	ENSMUSG00000055805.15	2340.78	-0.333891	0.0407754	-8.18853	2.64436e-16	4.32172e-15
Fzd4	ENSMUSG00000049791.4	4609.9	0.345173	0.0421732	8.18466	2.73083e-16	4.45938e-15
Aldh1l1	ENSMUSG00000030088.15	457.987	0.686506	0.0838855	8.18385	2.74922e-16	4.48574e-15
Renbp	ENSMUSG00000031387.14	4976.15	-0.23506	0.0287249	-8.18315	2.76521e-16	4.50814e-15
Slc14a1	ENSMUSG00000059336.14	180.975	1.00944	0.123364	8.1826	2.77783e-16	4.52503e-15
Morc4	ENSMUSG00000031434.15	3931.66	0.279017	0.0341095	8.18001	2.83813e-16	4.61948e-15
Trim11	ENSMUSG00000020455.16	7892.17	0.276215	0.0337711	8.17902	2.86169e-16	4.65403e-15
Nup153	ENSMUSG00000021374.10	22341.1	-0.315329	0.0385582	-8.17801	2.88577e-16	4.68938e-15
Zfp37	ENSMUSG00000028389.12	1273.62	0.375793	0.0459546	8.17748	2.89833e-16	4.70596e-15
Tgfb1	ENSMUSG00000002603.15	7630.59	-0.307278	0.0375872	-8.17508	2.95674e-16	4.7969e-15
Myh4	ENSMUSG00000057003.12	61636.3	-0.568336	0.0695322	-8.17371	2.99044e-16	4.84762e-15
Htatip2	ENSMUSG00000039745.8	579.882	0.486159	0.0594825	8.17315	3.00452e-16	4.86649e-15
Prkci	ENSMUSG00000037643.14	7757.31	-0.187992	0.0230033	-8.17239	3.02331e-16	4.89296e-15
Mat2a	ENSMUSG00000053907.10	57361.4	-0.249055	0.0304867	-8.16928	3.10245e-16	5.01697e-15
Mxd4	ENSMUSG00000037235.13	19874.9	0.245967	0.030116	8.16732	3.15303e-16	5.09464e-15
Itga5	ENSMUSG00000000555.8	42021.1	0.223137	0.0273223	8.16686	3.16532e-16	5.11035e-15
Gstz1	ENSMUSG00000021033.11	5254.95	0.203947	0.0249962	8.15911	3.37504e-16	5.44453e-15
Stambpl1	ENSMUSG00000024776.17	5882.71	0.261244	0.0320238	8.15778	3.41224e-16	5.50011e-15
Cfap36	ENSMUSG00000020462.14	9840.1	0.243025	0.0297983	8.15566	3.47278e-16	5.59317e-15
Ly6c2	ENSMUSG00000022584.14	7980.25	0.376514	0.0461868	8.15197	3.58034e-16	5.76174e-15
Nod2	ENSMUSG00000055994.15	2027.48	0.375291	0.0460597	8.14793	3.70212e-16	5.95293e-15
Spsb1	ENSMUSG00000039911.13	4462.48	-0.248209	0.0304736	-8.14506	3.79082e-16	6.09065e-15
Myh2	ENSMUSG00000033196.17	13206.9	-0.439306	0.0539372	-8.14477	3.8e-16	6.10048e-15
Sgsm1	ENSMUSG00000042216.13	972.23	0.461687	0.0566894	8.14416	3.81924e-16	6.12644e-15
Gsdmd	ENSMUSG00000022575.5	1963	0.4298	0.0527847	8.1425	3.87188e-16	6.20589e-15
Qrfp	ENSMUSG00000043102.2	268.938	-0.700383	0.086032	-8.14096	3.92146e-16	6.28031e-15
Rbm27	ENSMUSG00000024491.16	6109.93	-0.246863	0.0303275	-8.1399	3.95607e-16	6.33066e-15
Erap1	ENSMUSG00000021583.7	3257.51	0.324499	0.0398788	8.13713	4.04747e-16	6.47173e-15
Tnfrsf9	ENSMUSG00000028965.13	147.995	0.99549	0.122479	8.12783	4.37042e-16	6.98252e-15
Ccnt1	ENSMUSG00000011960.12	15310.7	-0.33295	0.040979	-8.1249	4.47728e-16	7.14753e-15
Sf3b4	ENSMUSG00000068856.3	12891.2	-0.271915	0.0334798	-8.12176	4.59455e-16	7.32888e-15
Dlx3	ENSMUSG00000001510.8	2641.95	0.322336	0.0396912	8.12109	4.62021e-16	7.36393e-15
Il1rap	ENSMUSG00000022514.14	1919.73	0.353042	0.0434754	8.12051	4.64245e-16	7.39346e-15
Fndc1	ENSMUSG00000071984.10	30437	0.467748	0.0576034	8.12015	4.65619e-16	7.40943e-15
Arl6ip1	ENSMUSG00000030654.9	15816.4	0.335917	0.0413739	8.11906	4.69807e-16	7.47012e-15
Gm10252	ENSMUSG00000110350.1	947.082	-0.373516	0.0460236	-8.11574	4.82821e-16	7.67093e-15
Nckap5l	ENSMUSG00000023009.14	21418.8	0.36478	0.0449495	8.11533	4.84458e-16	7.69081e-15
Las1l	ENSMUSG00000057421.12	7331.14	-0.212412	0.0261775	-8.11429	4.88653e-16	7.75125e-15
Nol8	ENSMUSG00000021392.8	6987.39	-0.228737	0.0282103	-8.10827	5.13475e-16	8.13851e-15
Ptpn3	ENSMUSG00000038764.14	4702.25	-0.515535	0.0635904	-8.10711	5.18369e-16	8.20956e-15
Adm2	ENSMUSG00000054136.6	858.749	0.579003	0.0714564	8.10289	5.36688e-16	8.49295e-15
Usp38	ENSMUSG00000038250.9	14084.3	-0.229687	0.0283629	-8.09816	5.57952e-16	8.82245e-15
AI504432	ENSMUSG00000056145.5	550.667	0.500075	0.061753	8.09798	5.58794e-16	8.82878e-15
Slc39a14	ENSMUSG00000022094.15	8562.16	-0.350931	0.0433364	-8.09784	5.59432e-16	8.83186e-15
Raf1	ENSMUSG00000000441.17	21211.3	-0.229697	0.0283783	-8.0941	5.76899e-16	9.10041e-15
Dyrk1b	ENSMUSG00000002409.18	3884.63	0.254968	0.0315043	8.09311	5.8159e-16	9.16716e-15
Wdr12	ENSMUSG00000026019.15	6159.61	-0.275314	0.0340281	-8.0908	5.92763e-16	9.33589e-15
Mafa	ENSMUSG00000047591.5	6454.35	-0.334428	0.041349	-8.08792	6.06931e-16	9.55151e-15
1700019D03Rik	ENSMUSG00000043629.12	160.995	1.16016	0.143546	8.08215	6.36353e-16	1.00066e-14
Zbtb11	ENSMUSG00000022601.11	6474.35	-0.244882	0.0303091	-8.07949	6.50409e-16	1.02196e-14
Rel	ENSMUSG00000020275.9	1527.34	-0.330266	0.0408836	-8.0782	6.57274e-16	1.03194e-14
4921525O09Rik	ENSMUSG00000113211.1	648.027	0.495861	0.0614301	8.07195	6.91843e-16	1.08536e-14
Twnk	ENSMUSG00000025209.5	4451.78	-0.214563	0.0265885	-8.0698	7.04162e-16	1.10381e-14
Rlim	ENSMUSG00000056537.11	20224.6	-0.261635	0.0324302	-8.06763	7.16756e-16	1.12267e-14
Tnfrsf19	ENSMUSG00000060548.13	1305.89	-0.671364	0.0832287	-8.06649	7.23485e-16	1.13144e-14
Cacna2d2	ENSMUSG00000010066.15	1417.76	-1.44716	0.179403	-8.06656	7.2305e-16	1.13144e-14
P4hb	ENSMUSG00000025130.11	106371	0.17981	0.0222916	8.06626	7.24844e-16	1.13267e-14
8030462N17Rik	ENSMUSG00000047466.10	6777.85	-0.249739	0.0309664	-8.06482	7.33417e-16	1.14517e-14
Slain2	ENSMUSG00000036087.18	22627	-0.267199	0.0331359	-8.06373	7.39995e-16	1.15454e-14
Smndc1	ENSMUSG00000025024.7	7217.38	-0.213396	0.0264728	-8.06094	7.57085e-16	1.18028e-14
Atp1b1	ENSMUSG00000026576.12	5440.25	-0.296774	0.0368178	-8.06061	7.59159e-16	1.18259e-14
Elmod2	ENSMUSG00000035151.12	6740.1	-0.33714	0.0418287	-8.06	7.62951e-16	1.18757e-14
Cfl1	ENSMUSG00000056201.8	136239	0.292557	0.0363246	8.05399	8.01393e-16	1.24644e-14
Trp53cor1	ENSMUSG00000085912.2	1204.23	0.483423	0.0600244	8.05379	8.02704e-16	1.2475e-14
Dnajc27	ENSMUSG00000020657.16	1829.56	-0.312078	0.0387668	-8.05013	8.2703e-16	1.28431e-14
Nell2	ENSMUSG00000022454.17	66.0139	-1.48475	0.184447	-8.04975	8.29639e-16	1.28736e-14
Zfp521	ENSMUSG00000024420.9	2894.58	0.406103	0.0504532	8.0491	8.34049e-16	1.2932e-14
Serpinb9b	ENSMUSG00000021403.3	6577.45	0.363718	0.0452021	8.04647	8.52129e-16	1.32021e-14
Jade1	ENSMUSG00000025764.14	8311.65	-0.258194	0.0320952	-8.04464	8.65016e-16	1.33913e-14
Dera	ENSMUSG00000030225.11	4333.17	0.285705	0.0355462	8.03756	9.16446e-16	1.41765e-14
Tnfsf15	ENSMUSG00000050395.8	189.434	-1.12169	0.139559	-8.03741	9.17576e-16	1.4183e-14
AA474408	ENSMUSG00000073867.2	186.139	-0.78574	0.0978769	-8.02785	9.91994e-16	1.53214e-14
Ppp1r14a	ENSMUSG00000037166.5	80.3758	1.50785	0.187852	8.02681	1.0004e-15	1.54393e-14
Dbndd2	ENSMUSG00000017734.15	1627.19	-0.537499	0.0669665	-8.02638	1.00388e-15	1.5481e-14
Hectd1	ENSMUSG00000035247.16	59845.7	-0.274681	0.0342396	-8.02232	1.03765e-15	1.59894e-14
Med14	ENSMUSG00000064127.13	9734.39	-0.288649	0.0359817	-8.0221	1.03954e-15	1.60062e-14
Arf4	ENSMUSG00000021877.12	34130.6	0.182879	0.0228008	8.02071	1.05138e-15	1.6176e-14
Htra1	ENSMUSG00000006205.13	10994.8	0.286891	0.0357765	8.01898	1.06624e-15	1.6392e-14
Igsf5	ENSMUSG00000000159.16	327.085	0.768087	0.0958602	8.01258	1.1233e-15	1.72559e-14
Oas2	ENSMUSG00000032690.16	466.415	2.66282	0.332456	8.00954	1.15138e-15	1.76737e-14
Soga3	ENSMUSG00000038916.7	1331.38	0.508091	0.0634406	8.00892	1.15722e-15	1.77373e-14
Rasa1	ENSMUSG00000021549.14	18040.9	-0.301442	0.0376383	-8.00891	1.1573e-15	1.77373e-14
Rdx	ENSMUSG00000032050.18	29643.5	-0.190061	0.0237422	-8.00519	1.19278e-15	1.8267e-14
Trp53inp1	ENSMUSG00000028211.11	13190	0.29674	0.0370868	8.00121	1.23204e-15	1.88538e-14
Slit2	ENSMUSG00000031558.15	7601.51	-0.326203	0.0407908	-7.99698	1.27504e-15	1.94968e-14
Dlg3	ENSMUSG00000000881.12	2269.99	0.355966	0.0445214	7.99539	1.29166e-15	1.97358e-14
Sdc4	ENSMUSG00000017009.3	18353.8	-0.259189	0.0324258	-7.99328	1.31395e-15	2.00612e-14
Pmm1	ENSMUSG00000022474.15	10339.4	0.310265	0.0388212	7.99217	1.32585e-15	2.02273e-14
Rhbdl2	ENSMUSG00000043333.12	583.409	-0.474466	0.0593735	-7.99121	1.33625e-15	2.03703e-14
Fam110a	ENSMUSG00000027459.16	3940.96	0.315962	0.0395443	7.99008	1.34847e-15	2.05254e-14
Dstn	ENSMUSG00000015932.8	25149.6	0.233232	0.02919	7.99011	1.34817e-15	2.05254e-14
Nap1l1	ENSMUSG00000058799.16	47913.1	-0.207547	0.0259976	-7.98332	1.42453e-15	2.16666e-14
Wipf1	ENSMUSG00000075284.10	10266.6	0.219492	0.0275311	7.9725	1.55495e-15	2.36142e-14
Fam241a	ENSMUSG00000050549.8	2200.59	-0.292351	0.0366695	-7.97259	1.5538e-15	2.36142e-14
Diras1	ENSMUSG00000043670.4	522.565	0.510328	0.0640149	7.97202	1.56107e-15	2.36892e-14
Sbk3	ENSMUSG00000085272.7	832.368	0.553802	0.0694803	7.97063	1.5787e-15	2.39202e-14
Gadd45a	ENSMUSG00000036390.8	30348.8	-0.323476	0.0405834	-7.97064	1.5786e-15	2.39202e-14
Slc19a2	ENSMUSG00000040918.12	3390.01	-0.277907	0.0348842	-7.96656	1.63157e-15	2.47026e-14
Arc	ENSMUSG00000022602.14	474.174	-0.539238	0.0676923	-7.96602	1.63865e-15	2.4791e-14
Slc29a3	ENSMUSG00000020100.15	4001.19	0.33438	0.0419885	7.96362	1.67083e-15	2.52587e-14
Pfkp	ENSMUSG00000021196.14	34242.7	0.334981	0.0420707	7.96232	1.68838e-15	2.55047e-14
Gnl2	ENSMUSG00000028869.13	12222.9	-0.199533	0.0250789	-7.95618	1.77426e-15	2.67816e-14
Fndc3a	ENSMUSG00000033487.14	16784.7	0.220486	0.0277189	7.95434	1.8009e-15	2.71632e-14
Prelid3a	ENSMUSG00000024530.8	515.228	-0.505967	0.0636345	-7.95114	1.84803e-15	2.7853e-14
Elf4	ENSMUSG00000031103.12	5958.28	0.238927	0.0300617	7.94789	1.89723e-15	2.85729e-14
Rrs1	ENSMUSG00000061024.8	10648.4	-0.167289	0.0210515	-7.94665	1.91625e-15	2.88377e-14
Gtpbp8	ENSMUSG00000022668.10	5699.85	0.242669	0.0305551	7.94203	1.98896e-15	2.99094e-14
Gm5620	ENSMUSG00000056904.3	6700.79	0.381061	0.0479825	7.94166	1.995e-15	2.99776e-14
Dbn1	ENSMUSG00000034675.17	35955.5	0.228927	0.028836	7.93893	2.03937e-15	3.06212e-14
Apbb1	ENSMUSG00000037032.16	7679.15	-0.213654	0.0269186	-7.93704	2.0706e-15	3.10668e-14
Sec61b	ENSMUSG00000053317.11	7038.81	0.373354	0.0470601	7.93357	2.12939e-15	3.19249e-14
Mef2d	ENSMUSG00000001419.17	37205.4	-0.359663	0.0453587	-7.92932	2.20353e-15	3.30116e-14
Slc16a9	ENSMUSG00000037762.6	174.869	1.00212	0.126406	7.92781	2.2304e-15	3.3389e-14
Ilvbl	ENSMUSG00000032763.11	6438.39	0.268518	0.033895	7.92205	2.33631e-15	3.49483e-14
Adamtsl1	ENSMUSG00000066113.16	4188.98	-0.433817	0.0547645	-7.9215	2.34655e-15	3.50752e-14
Il18	ENSMUSG00000039217.13	1072.91	0.449383	0.0567413	7.91986	2.37782e-15	3.5516e-14
Igf2r	ENSMUSG00000023830.14	77163.8	0.324875	0.0410701	7.91027	2.56836e-15	3.83333e-14
Gm10052	ENSMUSG00000058922.7	11537.7	0.258694	0.0327094	7.90886	2.59761e-15	3.87409e-14
Hmcn2	ENSMUSG00000055632.18	604.918	0.460311	0.0582522	7.90204	2.74367e-15	4.08887e-14
Topors	ENSMUSG00000036822.6	11084.9	-0.194827	0.0246628	-7.89965	2.79684e-15	4.165e-14
Naa30	ENSMUSG00000036282.15	7401.79	-0.320358	0.040577	-7.89507	2.90158e-15	4.31775e-14
Sp3os	ENSMUSG00000063714.15	379.001	0.627393	0.079483	7.89343	2.93996e-15	4.3716e-14
Dnaaf3	ENSMUSG00000055809.7	371.28	0.63984	0.081117	7.88786	3.07407e-15	4.56761e-14
Ethe1	ENSMUSG00000064254.6	2522.67	0.347031	0.0439971	7.8876	3.08061e-15	4.57393e-14
Gpr62	ENSMUSG00000091735.2	109.746	-1.0884	0.137992	-7.8874	3.08535e-15	4.57756e-14
2810025M15Rik	ENSMUSG00000049881.13	8149.76	0.500282	0.0634661	7.88266	3.20482e-15	4.75127e-14
Sorbs1	ENSMUSG00000025006.17	12329.8	-0.513621	0.0651732	-7.88087	3.25115e-15	4.81638e-14
Ephb2	ENSMUSG00000028664.14	3767.23	-0.325219	0.0412963	-7.87527	3.40005e-15	5.03324e-14
Zmym5	ENSMUSG00000040123.17	5046.29	-0.228583	0.0290308	-7.87381	3.43998e-15	5.08856e-14
Trim25	ENSMUSG00000000275.16	8051.3	0.342704	0.0435284	7.87312	3.45902e-15	5.11294e-14
Rusc2	ENSMUSG00000035969.15	8664.33	-0.345924	0.0439723	-7.86687	3.63633e-15	5.37106e-14
Pura	ENSMUSG00000043991.5	5490.1	-0.236981	0.0301251	-7.86658	3.64482e-15	5.37563e-14
Obscn	ENSMUSG00000061462.18	38814.4	-0.505666	0.0642803	-7.86658	3.64455e-15	5.37563e-14
Plekha2	ENSMUSG00000031557.16	15314.2	0.239836	0.0305002	7.86344	3.73725e-15	5.50789e-14
Dnttip2	ENSMUSG00000039756.12	13028.7	-0.221883	0.0282214	-7.86224	3.77316e-15	5.55671e-14
Tceal5	ENSMUSG00000054034.10	900.544	0.610772	0.0776922	7.86143	3.79774e-15	5.58878e-14
Cbx4	ENSMUSG00000039989.7	5158.06	0.229101	0.029166	7.85505	3.9961e-15	5.87203e-14
Capn2	ENSMUSG00000026509.15	63682.8	0.16237	0.0206708	7.85507	3.99558e-15	5.87203e-14
Gm47523	ENSMUSG00000114596.1	247.358	-0.739158	0.0941132	-7.85393	4.03198e-15	5.9204e-14
Pink1	ENSMUSG00000028756.12	15169.2	-0.230126	0.0293034	-7.85321	4.05514e-15	5.95003e-14
Brdt	ENSMUSG00000029279.15	694.125	0.602435	0.0767324	7.85111	4.12361e-15	6.04604e-14
Tcaf1	ENSMUSG00000036667.14	18112.1	0.19475	0.0248344	7.84197	4.43515e-15	6.49805e-14
Spcs3	ENSMUSG00000054408.9	17888.7	-0.205623	0.0262375	-7.83698	4.61512e-15	6.75677e-14
Col14a1	ENSMUSG00000022371.16	2258.82	0.382483	0.0488113	7.83595	4.65325e-15	6.80759e-14
Vps33a	ENSMUSG00000029434.12	9894.79	-0.181984	0.0232274	-7.83489	4.69268e-15	6.86025e-14
Il3ra	ENSMUSG00000068758.8	1830.26	0.357585	0.0456521	7.83283	4.77005e-15	6.96825e-14
Dr1	ENSMUSG00000029265.4	11968.8	-0.168102	0.0214683	-7.83022	4.87018e-15	7.10932e-14
Tubb4a	ENSMUSG00000062591.5	206.022	0.866036	0.110679	7.82477	5.08595e-15	7.41887e-14
Orai2	ENSMUSG00000039747.11	8980.97	0.322071	0.0411645	7.824	5.11715e-15	7.45893e-14
Crybg3	ENSMUSG00000022723.16	2518.9	-0.348196	0.0445165	-7.82173	5.21039e-15	7.5893e-14
Vash2	ENSMUSG00000037568.12	11580.9	0.237638	0.0303921	7.81909	5.32084e-15	7.74453e-14
Faf1	ENSMUSG00000010517.7	13563.7	-0.195729	0.0250717	-7.80679	5.86625e-15	8.53215e-14
Tns2	ENSMUSG00000037003.16	22066.6	-0.283828	0.036376	-7.80261	6.06376e-15	8.81298e-14
Ebpl	ENSMUSG00000021928.9	1610.36	0.384045	0.0492585	7.79653	6.36352e-15	9.24192e-14
Zbtb2	ENSMUSG00000075327.10	2236.13	-0.272443	0.0349476	-7.79577	6.40193e-15	9.29094e-14
Nme4	ENSMUSG00000024177.9	1560.74	0.375374	0.0481628	7.79386	6.49907e-15	9.42507e-14
Pcsk9	ENSMUSG00000044254.6	1465.1	-0.530654	0.068158	-7.78564	6.93592e-15	1.00513e-13
Phldb2	ENSMUSG00000033149.17	33515.3	-0.258387	0.0331978	-7.78326	7.06803e-15	1.02353e-13
Vegfd	ENSMUSG00000031380.10	930.247	0.421792	0.0541942	7.78297	7.08429e-15	1.02514e-13
Tusc1	ENSMUSG00000054000.5	929.242	0.365821	0.0470264	7.77906	7.3066e-15	1.05654e-13
Lrrc27	ENSMUSG00000015980.14	629.259	0.518829	0.0667123	7.77711	7.41975e-15	1.07213e-13
Cbr3	ENSMUSG00000022947.8	1678.04	-0.371333	0.0477647	-7.77422	7.59109e-15	1.09609e-13
Utp15	ENSMUSG00000041747.3	4372.91	-0.254177	0.032697	-7.77373	7.62103e-15	1.09962e-13
Pnpla2	ENSMUSG00000025509.15	4329.78	-0.332807	0.0428198	-7.77227	7.70915e-15	1.11153e-13
Hcn1	ENSMUSG00000021730.8	320.17	0.752425	0.0968115	7.77206	7.72181e-15	1.11255e-13
Cables1	ENSMUSG00000040957.15	1708.91	0.333188	0.0428706	7.77194	7.72944e-15	1.11285e-13
Etv6	ENSMUSG00000030199.16	5259.07	-0.41755	0.053743	-7.76938	7.88705e-15	1.13472e-13
Ccdc122	ENSMUSG00000034795.14	1258.9	0.409122	0.0526592	7.76924	7.89592e-15	1.13518e-13
Zfyve9	ENSMUSG00000034557.14	6270.87	-0.20829	0.0268162	-7.76732	8.01649e-15	1.15168e-13
Plpp6	ENSMUSG00000040105.3	721.639	0.423251	0.0544936	7.76699	8.03763e-15	1.15389e-13
Duoxa1	ENSMUSG00000027224.14	956.947	0.446283	0.0574754	7.76475	8.18041e-15	1.1727e-13
Msl2	ENSMUSG00000066415.4	9042.57	-0.243998	0.0314236	-7.76478	8.17865e-15	1.1727e-13
Thpo	ENSMUSG00000022847.15	596.51	-0.476707	0.0614025	-7.76365	8.25175e-15	1.18208e-13
Fsd1l	ENSMUSG00000054752.16	7595.26	-0.39373	0.0507202	-7.76279	8.30801e-15	1.18929e-13
Gm6206	ENSMUSG00000048949.8	8039.73	-0.172474	0.022219	-7.76243	8.33168e-15	1.19182e-13
Phf11d	ENSMUSG00000068245.14	141.346	1.27762	0.16471	7.7568	8.70991e-15	1.24503e-13
Irf9	ENSMUSG00000002325.15	3805.28	0.584643	0.0753887	7.75505	8.83101e-15	1.26144e-13
G3bp1	ENSMUSG00000018583.5	44351	-0.129681	0.0167326	-7.75022	9.17367e-15	1.30945e-13
Sema3f	ENSMUSG00000034684.12	812.913	-0.616058	0.0795401	-7.74526	9.53888e-15	1.3606e-13
Ankrd33b	ENSMUSG00000022237.17	6083.99	-0.346773	0.0447979	-7.74084	9.87603e-15	1.40769e-13
Arl6ip5	ENSMUSG00000035199.6	99472.3	-0.207237	0.0267814	-7.7381	1.00914e-14	1.43736e-13
Pcgf5	ENSMUSG00000024805.16	3555.05	-0.315515	0.0408006	-7.73309	1.04965e-14	1.49399e-13
Dpp7	ENSMUSG00000026958.13	3369.69	-0.257678	0.0333234	-7.73266	1.05322e-14	1.498e-13
Flvcr2	ENSMUSG00000034258.4	1311.62	0.370411	0.0479108	7.73126	1.06486e-14	1.51348e-13
Gm7993	ENSMUSG00000107092.1	3435.62	-0.312388	0.0404116	-7.73015	1.07416e-14	1.52561e-13
Tsc22d3	ENSMUSG00000031431.13	21092.2	0.274101	0.0354737	7.7269	1.102e-14	1.56403e-13
Gm32742	ENSMUSG00000110266.1	325.589	-0.825637	0.10692	-7.722	1.1452e-14	1.62419e-13
Lin54	ENSMUSG00000035310.15	3665.12	-0.285256	0.0369478	-7.7205	1.15872e-14	1.6422e-13
Fbxl3	ENSMUSG00000022124.15	9983.53	-0.178887	0.0231759	-7.71863	1.17588e-14	1.66535e-13
Ss18	ENSMUSG00000037013.17	8229.57	-0.174326	0.0225973	-7.71446	1.21497e-14	1.71949e-13
Selenow	ENSMUSG00000041571.9	9210.68	0.291254	0.0377602	7.71325	1.22658e-14	1.73469e-13
Msl1	ENSMUSG00000052915.14	15083.3	-0.215796	0.0279857	-7.71091	1.24925e-14	1.76549e-13
Dusp9	ENSMUSG00000031383.8	489.446	-0.54852	0.0711382	-7.71062	1.25204e-14	1.76819e-13
Hdac1	ENSMUSG00000028800.15	7650.7	0.197593	0.0256374	7.70721	1.28602e-14	1.81489e-13
Mc5r	ENSMUSG00000007480.4	147.284	0.841198	0.109212	7.70247	1.33464e-14	1.88217e-13
Zfp367	ENSMUSG00000044934.13	2948.05	-0.349865	0.0454324	-7.70078	1.35237e-14	1.90582e-13
Phlpp2	ENSMUSG00000031732.12	1715.6	-0.361779	0.0469838	-7.70009	1.35974e-14	1.91486e-13
Smarcb1	ENSMUSG00000000902.13	12814.3	0.228549	0.0296834	7.69956	1.36538e-14	1.92145e-13
Nmi	ENSMUSG00000026946.9	323.933	0.606885	0.07885	7.6967	1.39621e-14	1.96344e-13
Dedd2	ENSMUSG00000054499.9	2029.12	-0.305	0.0396289	-7.69641	1.39944e-14	1.96661e-13
Sema4c	ENSMUSG00000026121.13	16268.6	0.264789	0.0344245	7.69188	1.44992e-14	2.03514e-13
Rrp9	ENSMUSG00000041506.15	5879.83	-0.254635	0.0331045	-7.69185	1.45025e-14	2.03514e-13
Slc48a1	ENSMUSG00000081534.3	13220.1	-0.291022	0.0378418	-7.69051	1.46554e-14	2.05516e-13
Ypel4	ENSMUSG00000034059.14	332.37	0.629663	0.081927	7.68566	1.52206e-14	2.13291e-13
1700003F12Rik	ENSMUSG00000038523.10	773.256	0.619906	0.0806662	7.68483	1.53197e-14	2.14529e-13
Ctnna1	ENSMUSG00000037815.7	111522	-0.203973	0.0265468	-7.68355	1.54743e-14	2.16543e-13
P2ry2	ENSMUSG00000032860.5	3839.31	-0.28422	0.0369941	-7.68284	1.55602e-14	2.17593e-13
Atp2a3	ENSMUSG00000020788.15	2601.78	0.48174	0.0627865	7.67266	1.68464e-14	2.35412e-13
Eomes	ENSMUSG00000032446.14	35.0953	-2.17186	0.283116	-7.67126	1.70317e-14	2.37836e-13
Twf1	ENSMUSG00000022451.12	22130.3	0.149307	0.0194655	7.67033	1.71557e-14	2.394e-13
Apaf1	ENSMUSG00000019979.12	4737.98	0.309065	0.0403071	7.66775	1.75043e-14	2.44093e-13
Elf2	ENSMUSG00000037174.18	8191.55	-0.185695	0.0242292	-7.66411	1.80076e-14	2.50937e-13
Jam3	ENSMUSG00000031990.15	4319.48	0.231153	0.0301627	7.66355	1.80863e-14	2.51858e-13
BC051019	ENSMUSG00000031022.15	1071.66	-0.400803	0.0523033	-7.66305	1.81562e-14	2.52655e-13
Fosl2	ENSMUSG00000029135.10	18743.3	-0.248409	0.0324244	-7.66117	1.84251e-14	2.56218e-13
Fkbp5	ENSMUSG00000024222.17	3539.98	-0.265611	0.0346771	-7.65956	1.86564e-14	2.59254e-13
Caps2	ENSMUSG00000035694.15	164.358	0.822395	0.107401	7.65725	1.89956e-14	2.63783e-13
Hnrnpa1	ENSMUSG00000046434.16	79257.6	0.227534	0.0297229	7.65518	1.93049e-14	2.67892e-13
Arhgef37	ENSMUSG00000045094.8	1265.99	0.390388	0.0510008	7.65454	1.94002e-14	2.69028e-13
Tapbp	ENSMUSG00000024308.15	15656.9	0.399452	0.0522	7.65233	1.97369e-14	2.73506e-13
H6pd	ENSMUSG00000028980.14	8569.35	0.225212	0.0294363	7.6508	1.99734e-14	2.76592e-13
Cmtm4	ENSMUSG00000096188.1	4531.46	-0.326739	0.0427479	-7.64339	2.11584e-14	2.92799e-13
Zbtb7b	ENSMUSG00000028042.15	10902.9	0.262304	0.0343224	7.64233	2.13321e-14	2.94998e-13
Gm26532	ENSMUSG00000097296.1	2460.52	-0.439112	0.057488	-7.63833	2.20052e-14	3.04095e-13
Adamts10	ENSMUSG00000024299.17	1642.19	0.357033	0.0467525	7.63666	2.22929e-14	3.07858e-13
Idh2	ENSMUSG00000030541.16	22246.2	0.216697	0.0283781	7.63609	2.23925e-14	3.0902e-13
Mbd1	ENSMUSG00000024561.11	12441.4	-0.26818	0.0351231	-7.63544	2.25058e-14	3.10368e-13
Dkc1	ENSMUSG00000031403.14	6702.43	-0.261866	0.0343066	-7.63312	2.29143e-14	3.15784e-13
Vps25	ENSMUSG00000078656.11	8857.9	0.224884	0.0294779	7.6289	2.36772e-14	3.26072e-13
Cdk5	ENSMUSG00000028969.10	6059.39	0.211586	0.0277366	7.6284	2.37682e-14	3.271e-13
Fam13a	ENSMUSG00000037709.13	686.601	0.618836	0.0811273	7.62796	2.38506e-14	3.28007e-13
Ndn	ENSMUSG00000033585.5	1064.78	0.342864	0.045025	7.61496	2.63769e-14	3.625e-13
Rnpepl1	ENSMUSG00000026269.14	10513.5	-0.196495	0.02581	-7.61314	2.67523e-14	3.67407e-13
Rnf146	ENSMUSG00000038876.12	8492.39	-0.207443	0.0272555	-7.61103	2.7192e-14	3.73189e-13
Slc5a3	ENSMUSG00000089774.2	6073.91	-0.531037	0.0697995	-7.60804	2.78285e-14	3.81661e-13
Wipf3	ENSMUSG00000086040.8	758.624	-0.536807	0.0705793	-7.60573	2.83306e-14	3.88281e-13
Lmcd1	ENSMUSG00000057604.9	2926.82	0.259082	0.0340836	7.60137	2.93021e-14	4.0132e-13
Nkrf	ENSMUSG00000044149.6	2219.05	-0.34233	0.0450573	-7.59765	3.01561e-14	4.12733e-13
Plcxd2	ENSMUSG00000087141.1	833.386	-0.499339	0.0657241	-7.5975	3.01908e-14	4.12926e-13
Slc35d2	ENSMUSG00000033114.11	826.535	0.423116	0.0556928	7.59733	3.02303e-14	4.13182e-13
Tmem38a	ENSMUSG00000031791.8	78820.9	-0.237653	0.0312827	-7.59695	3.03184e-14	4.14102e-13
Ablim2	ENSMUSG00000029095.17	7458.95	-0.356823	0.0469752	-7.596	3.05434e-14	4.16891e-13
Gm807	ENSMUSG00000097848.2	134.772	0.944268	0.124321	7.59542	3.06798e-14	4.18466e-13
Bpnt1	ENSMUSG00000026617.16	6310.74	-0.180377	0.0237553	-7.59311	3.12306e-14	4.25397e-13
Rcn2	ENSMUSG00000032320.7	9221.34	-0.23026	0.0303245	-7.5932	3.1211e-14	4.25397e-13
Usb1	ENSMUSG00000031792.15	6191.94	-0.250681	0.0330154	-7.59285	3.12933e-14	4.25961e-13
Platr3	ENSMUSG00000084762.1	110.54	1.00903	0.132908	7.59194	3.15142e-14	4.28674e-13
Chchd6	ENSMUSG00000030086.16	1948.88	0.299151	0.0394104	7.59067	3.18258e-14	4.32618e-13
Atp13a3	ENSMUSG00000022533.14	76909.3	-0.31569	0.0416011	-7.58852	3.23579e-14	4.39552e-13
Map2k3	ENSMUSG00000018932.9	14261.2	-0.226345	0.029841	-7.58506	3.32343e-14	4.5115e-13
Nfkb1	ENSMUSG00000028163.17	12464.9	-0.224361	0.0295814	-7.58455	3.33651e-14	4.52618e-13
Tmem106a	ENSMUSG00000034947.13	528.54	0.478985	0.0632054	7.57822	3.50319e-14	4.74906e-13
Anp32a	ENSMUSG00000032249.14	13724.9	0.304148	0.0401373	7.57769	3.51755e-14	4.76529e-13
Aph1b	ENSMUSG00000032375.15	3265.81	0.272295	0.0359382	7.57677	3.54259e-14	4.79595e-13
Hscb	ENSMUSG00000043510.12	953.859	0.439027	0.0579481	7.57622	3.55767e-14	4.8131e-13
Spata6	ENSMUSG00000034401.16	6623.48	0.243405	0.0321338	7.57476	3.59799e-14	4.86435e-13
Calhm2	ENSMUSG00000033033.10	120.39	0.943449	0.124621	7.57053	3.7169e-14	5.02172e-13
Gm10639	ENSMUSG00000074179.11	170.831	-0.794475	0.10495	-7.57004	3.7311e-14	5.03749e-13
Coq2	ENSMUSG00000029319.8	6763.42	0.183472	0.0242377	7.5697	3.741e-14	5.04744e-13
Dock11	ENSMUSG00000031093.14	6035.57	0.242206	0.031999	7.56916	3.7564e-14	5.0648e-13
Lrrc10b	ENSMUSG00000090291.3	219.541	0.834767	0.110342	7.56526	3.87102e-14	5.21582e-13
Zscan29	ENSMUSG00000050619.14	3569.86	-0.266811	0.035288	-7.56095	4.00137e-14	5.38781e-13
Hspb1	ENSMUSG00000004951.10	93230.1	-0.250616	0.0331468	-7.56081	4.00575e-14	5.39006e-13
Lzts1	ENSMUSG00000036306.13	2567.27	0.264471	0.0349808	7.56045	4.01667e-14	5.40112e-13
Fam131b	ENSMUSG00000029861.17	707.428	-0.468092	0.0619171	-7.55998	4.03138e-14	5.41726e-13
Ppfibp1	ENSMUSG00000016487.15	47338.4	-0.256627	0.0339562	-7.55759	4.10622e-14	5.5141e-13
Casp6	ENSMUSG00000027997.9	2660.85	0.368511	0.0487742	7.55544	4.17453e-14	5.60207e-13
Bak1	ENSMUSG00000057789.14	19018.6	0.208375	0.0275822	7.55468	4.19899e-14	5.6311e-13
Traf3ip3	ENSMUSG00000037318.10	2409.24	0.446603	0.0591561	7.54957	4.36702e-14	5.85251e-13
Fam167a	ENSMUSG00000035095.11	3835.72	-0.476519	0.0631196	-7.54947	4.37029e-14	5.85297e-13
Rilpl1	ENSMUSG00000029392.12	8410.42	-0.216324	0.0286589	-7.54826	4.41121e-14	5.9038e-13
Helz2	ENSMUSG00000027580.17	6081.89	0.523254	0.069323	7.54805	4.41822e-14	5.90922e-13
Heatr1	ENSMUSG00000050244.9	14387.8	-0.251228	0.0332852	-7.54775	4.42853e-14	5.91904e-13
Lcat	ENSMUSG00000035237.7	225.176	-0.663192	0.0878691	-7.5475	4.43687e-14	5.92622e-13
Pld3	ENSMUSG00000003363.15	18307.9	0.182945	0.0242405	7.54707	4.45145e-14	5.94172e-13
Cd55	ENSMUSG00000026399.12	4762.54	0.238645	0.0316313	7.5446	4.53664e-14	6.05138e-13
Akr1c21	ENSMUSG00000021207.9	45.2897	1.62897	0.215944	7.54348	4.57588e-14	6.09965e-13
Gmps	ENSMUSG00000027823.9	15346.1	-0.216446	0.0286997	-7.54174	4.63752e-14	6.17769e-13
Urb2	ENSMUSG00000031976.14	5094.45	-0.24601	0.0326274	-7.54	4.69975e-14	6.2564e-13
Gm12415	ENSMUSG00000086413.1	163.094	0.797484	0.105859	7.53346	4.94149e-14	6.57383e-13
Mymk	ENSMUSG00000009214.9	103915	-0.270639	0.0359302	-7.53235	4.98347e-14	6.62526e-13
Pacsin3	ENSMUSG00000027257.13	21601.2	-0.214318	0.0284536	-7.53219	4.98948e-14	6.62883e-13
Chd1	ENSMUSG00000023852.14	12330	-0.278307	0.0369563	-7.53069	5.04715e-14	6.70099e-13
Tax1bp3	ENSMUSG00000040158.12	11993	0.2063	0.0274062	7.5275	5.17193e-14	6.86209e-13
Ssr3	ENSMUSG00000027828.12	61485.5	-0.154644	0.0205488	-7.52573	5.24277e-14	6.95147e-13
Msrb3	ENSMUSG00000051236.13	8269.91	-0.265919	0.0353435	-7.52384	5.31914e-14	7.04803e-13
Larp1b	ENSMUSG00000025762.15	5146.33	-0.258497	0.0343594	-7.52332	5.34042e-14	7.07154e-13
Gm38416	ENSMUSG00000110151.2	131.02	0.930624	0.123745	7.52047	5.45787e-14	7.22227e-13
Exoc3l	ENSMUSG00000043251.6	4261.04	-0.253086	0.0336548	-7.52005	5.47548e-14	7.24077e-13
Kmt5a	ENSMUSG00000049327.17	28431.6	-0.292455	0.0389068	-7.51681	5.61276e-14	7.41739e-13
Vangl1	ENSMUSG00000027860.15	6142.23	0.282317	0.0375833	7.51178	5.83283e-14	7.70312e-13
Plcl1	ENSMUSG00000038349.10	2504.74	0.346298	0.0461064	7.51084	5.87487e-14	7.75351e-13
Ptges3-ps	ENSMUSG00000040078.9	3433.04	-0.276997	0.0368821	-7.51033	5.89795e-14	7.77883e-13
Coro2b	ENSMUSG00000041729.15	5386.43	0.247645	0.0329746	7.51016	5.90554e-14	7.78369e-13
Stard3nl	ENSMUSG00000003062.13	3481.56	0.303639	0.0404427	7.50789	6.00859e-14	7.91428e-13
2810030D12Rik	ENSMUSG00000099338.1	424.64	-0.563325	0.0750486	-7.50614	6.08954e-14	8.01561e-13
Nckap1	ENSMUSG00000027002.13	38470.8	-0.164468	0.0219226	-7.50219	6.27582e-14	8.25537e-13
C1galt1c1	ENSMUSG00000048970.9	6108.86	-0.268354	0.0357769	-7.50076	6.34474e-14	8.34053e-13
Nhlrc4	ENSMUSG00000090113.7	258.321	1.06143	0.141541	7.49908	6.42687e-14	8.44293e-13
Ccdc71l	ENSMUSG00000090946.3	5009.5	0.213623	0.0284915	7.49776	6.49156e-14	8.51906e-13
Cbfb	ENSMUSG00000031885.14	26777.3	-0.148502	0.0198063	-7.49773	6.49335e-14	8.51906e-13
Basp1	ENSMUSG00000045763.8	40506.1	0.217907	0.0290784	7.49378	6.69174e-14	8.77357e-13
Tspan31	ENSMUSG00000006736.9	15720.1	0.170496	0.0227535	7.49319	6.72178e-14	8.80716e-13
Tbc1d1	ENSMUSG00000029174.18	25887.9	-0.297292	0.0396783	-7.49256	6.75446e-14	8.84418e-13
Eea1	ENSMUSG00000036499.9	20394.1	-0.236087	0.0315213	-7.48975	6.90028e-14	9.02919e-13
Mtbp	ENSMUSG00000022369.13	5322.86	0.18636	0.0248926	7.48659	7.0686e-14	9.24337e-13
Cep131	ENSMUSG00000039781.14	3143.47	0.346932	0.0463568	7.48396	7.21186e-14	9.42454e-13
Gm13883	ENSMUSG00000087473.7	134.567	0.942743	0.125979	7.48332	7.24681e-14	9.46401e-13
Kansl3	ENSMUSG00000010453.12	15541.1	-0.22169	0.0296335	-7.48107	7.37187e-14	9.62103e-13
Gipr	ENSMUSG00000030406.7	324.717	0.668402	0.0893689	7.47913	7.48137e-14	9.75756e-13
Samd1	ENSMUSG00000079003.2	6876.12	-0.239269	0.0320109	-7.4746	7.7437e-14	1.00931e-12
Lgals9	ENSMUSG00000001123.15	4870.02	0.286122	0.0382906	7.47239	7.87493e-14	1.02574e-12
Cavin3	ENSMUSG00000037060.3	11480	0.341382	0.0456886	7.47194	7.90238e-14	1.02865e-12
Tecr	ENSMUSG00000031708.17	67031	-0.219049	0.0293359	-7.46693	8.20893e-14	1.06786e-12
Wtip	ENSMUSG00000036459.15	3389.03	-0.220077	0.0294777	-7.46587	8.27494e-14	1.07574e-12
Slc12a2	ENSMUSG00000024597.11	29935.2	-0.353139	0.0473255	-7.4619	8.52824e-14	1.10795e-12
Antxr2	ENSMUSG00000029338.13	17498.6	0.161502	0.0216508	7.4594	8.69191e-14	1.12848e-12
Coa6	ENSMUSG00000051671.7	1720.67	0.318267	0.0426728	7.45831	8.7636e-14	1.13705e-12
Eif5a2	ENSMUSG00000050192.8	1312.23	0.407595	0.0546731	7.45513	8.97819e-14	1.16413e-12
Galnt18	ENSMUSG00000038296.14	1308.84	0.320945	0.0430542	7.45446	9.02384e-14	1.16929e-12
Gm15767	ENSMUSG00000086021.1	64.592	1.35609	0.181943	7.45334	9.10085e-14	1.1785e-12
Kbtbd2	ENSMUSG00000059486.11	9024.02	-0.199141	0.0267297	-7.45015	9.32326e-14	1.20652e-12
Myl6	ENSMUSG00000090841.2	70230.9	0.316353	0.0424725	7.4484	9.44756e-14	1.22102e-12
Kat6a	ENSMUSG00000031540.14	11142.1	-0.294682	0.0395631	-7.44841	9.44751e-14	1.22102e-12
1500011B03Rik	ENSMUSG00000072694.8	2185.38	0.357731	0.0480467	7.4455	9.65785e-14	1.24739e-12
S100a10	ENSMUSG00000041959.14	43754.1	0.341174	0.0458255	7.44507	9.68935e-14	1.25065e-12
Zbtb39	ENSMUSG00000044617.8	3174.31	-0.268629	0.036089	-7.4435	9.80513e-14	1.26478e-12
Utp4	ENSMUSG00000041438.8	9748.34	-0.169506	0.0227839	-7.43972	1.00899e-13	1.30067e-12
Irak4	ENSMUSG00000059883.16	1852.33	0.255283	0.03432	7.43832	1.01976e-13	1.31371e-12
Nop58	ENSMUSG00000026020.9	18161.9	-0.23949	0.0321991	-7.43778	1.02394e-13	1.31824e-12
Sparc	ENSMUSG00000018593.13	400233	0.171331	0.0230379	7.43691	1.0307e-13	1.32609e-12
Gadd45g	ENSMUSG00000021453.2	12320.6	0.256536	0.0344957	7.43675	1.03191e-13	1.32678e-12
Zfc3h1	ENSMUSG00000034163.10	13077.4	-0.293029	0.0394266	-7.43228	1.06744e-13	1.37159e-12
Tgif1	ENSMUSG00000047407.17	9890.08	-0.183588	0.0247068	-7.43067	1.08049e-13	1.38746e-12
Amfr	ENSMUSG00000031751.14	65651.5	-0.225086	0.0303038	-7.42764	1.10556e-13	1.41875e-12
Atp11b	ENSMUSG00000037400.17	7962.93	-0.232391	0.0312937	-7.42613	1.11825e-13	1.4341e-12
Micall2	ENSMUSG00000036718.17	2032.69	0.344137	0.0463513	7.42454	1.13173e-13	1.45047e-12
Papolg	ENSMUSG00000020273.13	3580.61	0.245131	0.0330195	7.42383	1.13785e-13	1.45737e-12
Hexa	ENSMUSG00000025232.8	17613.6	-0.208496	0.0280917	-7.42198	1.15383e-13	1.47689e-12
Snx5	ENSMUSG00000027423.15	25542.8	-0.217093	0.0292528	-7.42128	1.15996e-13	1.48378e-12
Tspan13	ENSMUSG00000020577.17	5147.83	0.241198	0.0325034	7.4207	1.16503e-13	1.48932e-12
Ano3	ENSMUSG00000074968.11	311.719	0.667403	0.0899473	7.41994	1.17177e-13	1.49696e-12
Cplx2	ENSMUSG00000025867.8	4633.35	0.241521	0.0325615	7.41736	1.19475e-13	1.52535e-12
Glcci1	ENSMUSG00000029638.17	3150.78	0.313379	0.0422529	7.41674	1.20037e-13	1.53155e-12
Cat	ENSMUSG00000027187.10	15495.9	-0.16767	0.0226157	-7.41386	1.22676e-13	1.56422e-12
Prnp	ENSMUSG00000079037.9	33647.9	-0.154524	0.0208439	-7.4134	1.23102e-13	1.56865e-12
Pdha1	ENSMUSG00000031299.10	65489.9	-0.182998	0.024697	-7.40973	1.26556e-13	1.61163e-12
Sik1	ENSMUSG00000024042.7	16148.1	-0.295613	0.0399066	-7.40762	1.28589e-13	1.63648e-12
Zc3h15	ENSMUSG00000027091.14	18677.1	-0.195091	0.0263433	-7.40571	1.30451e-13	1.65912e-12
9330154J02Rik	ENSMUSG00000056031.13	232.568	-0.654086	0.0883258	-7.40538	1.30775e-13	1.66218e-12
Pgm2	ENSMUSG00000029171.12	4928.88	0.305448	0.0412677	7.40161	1.34544e-13	1.70899e-12
Gm2115	ENSMUSG00000097789.2	1360.27	-0.645028	0.0871835	-7.39851	1.37722e-13	1.74825e-12
Sp100	ENSMUSG00000026222.16	194.669	0.826605	0.111777	7.39514	1.41264e-13	1.79206e-12
Zbtb44	ENSMUSG00000047412.16	3909.55	-0.282378	0.0381952	-7.39302	1.43528e-13	1.81964e-12
Snhg18	ENSMUSG00000096956.2	933.498	0.361014	0.04884	7.39175	1.44904e-13	1.83592e-12
Acyp1	ENSMUSG00000008822.15	1226.79	0.401596	0.05434	7.39043	1.46352e-13	1.85308e-12
S100a11	ENSMUSG00000027907.4	43727.4	0.233634	0.0316219	7.38837	1.48644e-13	1.88091e-12
Irx5	ENSMUSG00000031737.11	3619.19	-0.252389	0.0341853	-7.38296	1.54814e-13	1.95774e-12
Mndal	ENSMUSG00000090272.9	846.9	0.605247	0.0820084	7.3803	1.57927e-13	1.99585e-12
St3gal1	ENSMUSG00000013846.10	29299	0.251347	0.0340615	7.37921	1.59231e-13	2.01105e-12
Etv3	ENSMUSG00000003382.18	3817.56	-0.243261	0.0329693	-7.37841	1.6019e-13	2.02187e-12
Agpat4	ENSMUSG00000023827.8	10353.4	0.244732	0.0331715	7.37778	1.60955e-13	2.03025e-12
Focad	ENSMUSG00000038368.16	9840.23	0.197821	0.026823	7.37506	1.64272e-13	2.07078e-12
Myrf	ENSMUSG00000036098.15	1895.74	0.447571	0.0606913	7.37455	1.64897e-13	2.07735e-12
Ccnd2	ENSMUSG00000000184.12	21845.6	0.25976	0.0352348	7.37227	1.67752e-13	2.11198e-12
Ptcd2	ENSMUSG00000021650.7	5848.83	0.195465	0.0265227	7.36974	1.70965e-13	2.15108e-12
B4galt4	ENSMUSG00000022793.17	3200.94	0.309368	0.0419889	7.36785	1.73399e-13	2.18032e-12
Lhfpl2	ENSMUSG00000045312.12	13910.4	0.203986	0.0277175	7.35949	1.84617e-13	2.31991e-12
Dock1	ENSMUSG00000058325.6	5399.73	0.277106	0.0376758	7.355	1.90926e-13	2.39768e-12
Enox2	ENSMUSG00000031109.16	2435.27	0.288532	0.0392322	7.35446	1.91693e-13	2.40581e-12
Fem1b	ENSMUSG00000032244.9	12674.1	-0.190641	0.0259231	-7.35411	1.922e-13	2.41065e-12
Zc3h12c	ENSMUSG00000035164.8	3180.83	-0.340072	0.0462452	-7.35366	1.92848e-13	2.41727e-12
Acly	ENSMUSG00000020917.17	47627.1	0.193429	0.0263184	7.34956	1.98859e-13	2.49104e-12
Efhd2	ENSMUSG00000040659.3	12057	0.182287	0.0248054	7.3487	2.00149e-13	2.50563e-12
Igfn1	ENSMUSG00000051985.12	15352	-0.426479	0.0580392	-7.34812	2.01012e-13	2.51486e-12
Pstpip2	ENSMUSG00000025429.9	11735.3	-0.259843	0.0353785	-7.34465	2.06299e-13	2.57938e-12
Nol10	ENSMUSG00000061458.9	7287.64	-0.183092	0.0249359	-7.34251	2.09632e-13	2.61941e-12
Unc13c	ENSMUSG00000062151.13	230.791	-0.813145	0.110814	-7.33794	2.16907e-13	2.70862e-12
Pdgfrb	ENSMUSG00000024620.11	11722	-0.439948	0.059969	-7.33625	2.19655e-13	2.74122e-12
Myh3	ENSMUSG00000020908.14	395860	-0.268379	0.0365875	-7.33525	2.21313e-13	2.76019e-12
Map3k19	ENSMUSG00000051590.10	662.421	-0.441309	0.0601689	-7.3345	2.2255e-13	2.77388e-12
Ticam1	ENSMUSG00000047123.8	3460.45	0.232838	0.0317561	7.33207	2.26629e-13	2.82296e-12
Zbtb26	ENSMUSG00000050714.9	2812.51	-0.293277	0.040015	-7.32917	2.31587e-13	2.88292e-12
Srsf7	ENSMUSG00000024097.11	16755.3	-0.194287	0.0265252	-7.3246	2.39611e-13	2.98095e-12
Stag1	ENSMUSG00000037286.15	8426.5	-0.250909	0.034276	-7.32026	2.47485e-13	3.07698e-12
Crct1	ENSMUSG00000027913.5	59.8549	1.54326	0.210843	7.31946	2.48963e-13	3.09343e-12
Gm30339	ENSMUSG00000116237.1	149.904	0.873696	0.119372	7.3191	2.49634e-13	3.09984e-12
Gm7162	ENSMUSG00000089817.1	247.516	0.631584	0.0863436	7.31478	2.57807e-13	3.19935e-12
Smg8	ENSMUSG00000020495.13	7740.37	-0.189356	0.0258921	-7.31327	2.60721e-13	3.23349e-12
Pdlim5	ENSMUSG00000028273.15	28966.1	-0.205182	0.0280672	-7.31037	2.66413e-13	3.30203e-12
Gm13807	ENSMUSG00000085852.1	362.166	0.570633	0.0780724	7.30902	2.69099e-13	3.33325e-12
0610010F05Rik	ENSMUSG00000042208.15	3632.89	-0.315839	0.0432159	-7.30841	2.70328e-13	3.3464e-12
Abra	ENSMUSG00000042895.6	4380.23	-0.295727	0.0404651	-7.3082	2.70747e-13	3.34951e-12
Nog	ENSMUSG00000048616.4	592.749	-0.432025	0.0591225	-7.30728	2.726e-13	3.37034e-12
Lcor	ENSMUSG00000025019.17	4299.14	-0.376573	0.0515539	-7.30445	2.78409e-13	3.44003e-12
Aldh18a1	ENSMUSG00000025007.13	17308.1	0.308821	0.0422833	7.30362	2.80132e-13	3.45917e-12
Ptch1	ENSMUSG00000021466.12	2277.07	-0.299072	0.0409576	-7.30199	2.83536e-13	3.49904e-12
Srrm4os	ENSMUSG00000086219.7	234.165	-0.954704	0.130788	-7.29964	2.88538e-13	3.55857e-12
Tmx4	ENSMUSG00000034723.11	13460.6	-0.249002	0.0341326	-7.29516	2.98304e-13	3.67675e-12
Eya3	ENSMUSG00000028886.15	9175.39	-0.247148	0.0338901	-7.29263	3.03963e-13	3.74419e-12
Dennd1b	ENSMUSG00000056268.15	4519.55	-0.291025	0.0399163	-7.29089	3.07911e-13	3.79048e-12
6430511E19Rik	ENSMUSG00000102555.1	293.596	-0.659172	0.0904342	-7.28897	3.12345e-13	3.84268e-12
Map3k14	ENSMUSG00000020941.7	4335.98	-0.304689	0.0418048	-7.28837	3.13717e-13	3.85719e-12
Gng10	ENSMUSG00000038607.12	7271.01	0.299304	0.0410772	7.28638	3.18388e-13	3.91221e-12
Arntl2	ENSMUSG00000040187.15	553.441	0.549131	0.0754372	7.27932	3.35516e-13	4.12014e-12
Trim12c	ENSMUSG00000057143.15	499.254	0.571603	0.0785497	7.27696	3.41418e-13	4.19003e-12
Msmo1	ENSMUSG00000031604.10	21693.9	0.249304	0.0342652	7.27571	3.4461e-13	4.22661e-12
Ldlrad3	ENSMUSG00000048058.17	14623.6	-0.198062	0.0272262	-7.27469	3.47227e-13	4.25609e-12
Cc2d2a	ENSMUSG00000039765.15	2242.5	0.296068	0.0406996	7.27447	3.47776e-13	4.26021e-12
Actn1	ENSMUSG00000015143.15	37892.5	-0.325005	0.0447037	-7.27021	3.58922e-13	4.39404e-12
Setd7	ENSMUSG00000037111.9	24678.4	-0.371098	0.0510744	-7.26582	3.7078e-13	4.53643e-12
Mertk	ENSMUSG00000014361.5	775.616	0.508057	0.0699276	7.26548	3.71728e-13	4.54525e-12
Zfp622	ENSMUSG00000052253.6	19336.1	-0.174957	0.0240814	-7.26524	3.72364e-13	4.55023e-12
Zfp644	ENSMUSG00000049606.16	10803.9	-0.191987	0.0264558	-7.2569	3.9606e-13	4.83683e-12
Mfap3l	ENSMUSG00000031647.10	14920	-0.275398	0.0379684	-7.25336	4.06562e-13	4.96204e-12
Suox	ENSMUSG00000049858.8	12185.1	-0.165019	0.0227521	-7.25291	4.07912e-13	4.97548e-12
Msantd3	ENSMUSG00000039693.11	3744.53	-0.212337	0.0292765	-7.25283	4.08165e-13	4.97553e-12
Ttyh3	ENSMUSG00000036565.7	12558.8	0.272324	0.0375525	7.25181	4.11239e-13	5.00993e-12
Raet1d	ENSMUSG00000078452.10	468.459	0.542314	0.0747967	7.25051	4.15199e-13	5.05509e-12
Rnf135	ENSMUSG00000020707.6	1352.27	0.328713	0.0453416	7.24969	4.17725e-13	5.08275e-12
Zfp536	ENSMUSG00000043456.17	250.416	0.613699	0.0846641	7.24863	4.21009e-13	5.11958e-12
Hnrnpa2b1	ENSMUSG00000004980.16	96966.4	-0.113454	0.0156523	-7.24835	4.21879e-13	5.12703e-12
Zc3h12a	ENSMUSG00000042677.7	1775.18	-0.382136	0.0527225	-7.24807	4.22743e-13	5.13442e-12
Sptbn2	ENSMUSG00000067889.6	958.993	-0.836934	0.115472	-7.24792	4.23208e-13	5.13693e-12
Prps2	ENSMUSG00000025742.5	3614.56	0.362861	0.0500857	7.24481	4.33048e-13	5.25318e-12
Abl2	ENSMUSG00000026596.13	19812.1	-0.331787	0.0457976	-7.24465	4.33572e-13	5.25633e-12
Ccl8	ENSMUSG00000009185.2	163.544	0.981432	0.13548	7.24409	4.35354e-13	5.27473e-12
Rtl9	ENSMUSG00000085584.3	192.502	0.763389	0.105428	7.24084	4.45926e-13	5.39955e-12
Spire2	ENSMUSG00000010154.7	1449.82	-0.37723	0.0521107	-7.23901	4.51963e-13	5.46933e-12
Efs	ENSMUSG00000022203.7	538.014	0.553074	0.0764121	7.23805	4.55193e-13	5.50247e-12
Pacc1	ENSMUSG00000026627.7	3026.99	0.235138	0.0324865	7.23803	4.55253e-13	5.50247e-12
Shc1	ENSMUSG00000042626.13	22667.3	-0.183144	0.0253099	-7.23606	4.61907e-13	5.57951e-12
Akap12	ENSMUSG00000038587.9	1300.83	-0.421756	0.0583194	-7.23182	4.76553e-13	5.75295e-12
Jak2	ENSMUSG00000024789.13	3892.67	-0.211218	0.0292082	-7.23146	4.77817e-13	5.76471e-12
Pcyt1a	ENSMUSG00000005615.15	19462	-0.189779	0.0262479	-7.23024	4.82158e-13	5.81357e-12
Lacc1	ENSMUSG00000044350.14	4313.27	0.290145	0.0401501	7.22651	4.95564e-13	5.97161e-12
Myo1c	ENSMUSG00000017774.19	55618.8	-0.213261	0.0295122	-7.2262	4.96707e-13	5.98176e-12
Nkiras2	ENSMUSG00000017837.12	14933.3	0.214731	0.0297202	7.22508	5.0079e-13	6.02731e-12
Rnf149	ENSMUSG00000048234.13	5064.45	-0.274605	0.0380325	-7.22028	5.18791e-13	6.24019e-12
Sde2	ENSMUSG00000038806.7	8766.63	-0.219531	0.0304069	-7.21979	5.20698e-13	6.25935e-12
Ube2cbp	ENSMUSG00000032415.14	609.422	-0.451406	0.0625307	-7.21895	5.23895e-13	6.294e-12
Cd9	ENSMUSG00000030342.8	38096.5	0.165817	0.0229749	7.2173	5.30307e-13	6.36719e-12
Zzz3	ENSMUSG00000039068.16	9464.16	-0.208128	0.0288385	-7.21701	5.31413e-13	6.37663e-12
Slc25a37	ENSMUSG00000034248.7	23687.3	-0.322181	0.0446467	-7.21624	5.34459e-13	6.40933e-12
Ift27	ENSMUSG00000016637.7	1798.61	0.284111	0.0393818	7.21425	5.42304e-13	6.4995e-12
Otud1	ENSMUSG00000043415.5	9818.96	-0.255897	0.0354832	-7.21178	5.52253e-13	6.61477e-12
Btaf1	ENSMUSG00000040565.8	9736.16	-0.238741	0.0331103	-7.21049	5.57502e-13	6.67364e-12
Myom1	ENSMUSG00000024049.15	25521.2	-0.301125	0.0417687	-7.20934	5.62251e-13	6.72645e-12
Ier5	ENSMUSG00000056708.5	13053.4	-0.167736	0.0232744	-7.2069	5.72408e-13	6.84386e-12
Sh3rf1	ENSMUSG00000031642.9	7372.79	-0.318426	0.0441872	-7.20629	5.74964e-13	6.8703e-12
Ap1s1	ENSMUSG00000004849.14	19493.8	0.227983	0.0316465	7.20404	5.84521e-13	6.98032e-12
Fam162a	ENSMUSG00000003955.8	15040.1	0.422645	0.0586693	7.20386	5.8531e-13	6.98557e-12
Rab5a	ENSMUSG00000017831.8	19876.5	-0.156898	0.0217897	-7.20055	5.99691e-13	7.15292e-12
Dusp10	ENSMUSG00000039384.8	11554.4	0.255144	0.0354425	7.19881	6.07382e-13	7.24033e-12
Eif5	ENSMUSG00000021282.17	54936.3	-0.25049	0.0348108	-7.19577	6.21085e-13	7.39926e-12
Golga4	ENSMUSG00000038708.10	38367.3	-0.284484	0.0395463	-7.19368	6.30668e-13	7.50894e-12
Ccdc136	ENSMUSG00000029769.16	3821.11	0.269492	0.0374808	7.19013	6.47294e-13	7.70229e-12
Papss1	ENSMUSG00000028032.13	12441.7	0.179001	0.0248972	7.18959	6.49867e-13	7.72831e-12
Tfrc	ENSMUSG00000022797.16	59876.6	-0.296429	0.0412319	-7.18932	6.51145e-13	7.73889e-12
Clcnka	ENSMUSG00000033770.13	377.183	-0.534739	0.0744016	-7.18719	6.61372e-13	7.85576e-12
Gm6548	ENSMUSG00000091549.1	1391.37	0.427455	0.0594857	7.18585	6.67911e-13	7.92872e-12
Gpm6b	ENSMUSG00000031342.17	1518.77	0.279042	0.0388412	7.18418	6.76128e-13	8.02148e-12
Ercc8	ENSMUSG00000021694.18	1077.17	-0.302444	0.0421085	-7.1825	6.84481e-13	8.11575e-12
Prkra	ENSMUSG00000002731.6	2661.7	0.257519	0.0358619	7.18086	6.92742e-13	8.20883e-12
Dusp8	ENSMUSG00000037887.11	7598.89	0.240861	0.0335586	7.17733	7.10869e-13	8.41862e-12
Josd2	ENSMUSG00000038695.13	7530.93	0.276937	0.0385859	7.17715	7.11787e-13	8.4245e-12
Palmd	ENSMUSG00000033377.14	473.362	0.53249	0.0742214	7.17435	7.26529e-13	8.59389e-12
Perm1	ENSMUSG00000078486.3	395.211	0.630979	0.0879557	7.17382	7.29313e-13	8.6217e-12
Gpr89	ENSMUSG00000028096.13	4875.52	0.229458	0.0319877	7.1733	7.32092e-13	8.64943e-12
Ifi35	ENSMUSG00000010358.13	3882.35	0.339932	0.0473921	7.17276	7.35026e-13	8.67896e-12
Pcx	ENSMUSG00000024892.17	11623.7	-0.324056	0.0451834	-7.17202	7.39003e-13	8.72076e-12
Ifrd2	ENSMUSG00000010048.10	3931.63	-0.327172	0.0456296	-7.17017	7.4906e-13	8.83421e-12
Acox3	ENSMUSG00000029098.17	7902	0.243516	0.0339675	7.1691	7.54903e-13	8.89787e-12
Mettl21a	ENSMUSG00000025956.10	5392.72	0.271355	0.037865	7.16638	7.70062e-13	9.07118e-12
Nom1	ENSMUSG00000001569.10	7597.65	-0.279394	0.0389946	-7.16493	7.78263e-13	9.16238e-12
Prelid1	ENSMUSG00000021486.7	52271.6	0.272283	0.0380113	7.16322	7.8804e-13	9.27202e-12
Mylk2	ENSMUSG00000027470.9	3406.91	-0.281813	0.039369	-7.15824	8.17169e-13	9.60908e-12
Pcmt1	ENSMUSG00000019795.17	17561	-0.167045	0.0233393	-7.15723	8.23216e-13	9.67448e-12
Erbin	ENSMUSG00000021709.14	29920.4	-0.230313	0.0321832	-7.15632	8.28731e-13	9.73356e-12
Dact1	ENSMUSG00000044548.11	870.24	-0.368867	0.051549	-7.15565	8.32784e-13	9.77542e-12
Kirrel	ENSMUSG00000041734.15	17232	-0.278086	0.0388646	-7.15525	8.35178e-13	9.79776e-12
Nus1	ENSMUSG00000023068.16	16606.8	0.155259	0.021729	7.14522	8.98511e-13	1.05345e-11
Man2a2	ENSMUSG00000038886.10	29189.6	0.325111	0.0455222	7.14181	9.21096e-13	1.0793e-11
Plekha7	ENSMUSG00000045659.18	3475.96	-0.370836	0.0519584	-7.13717	9.52706e-13	1.11568e-11
Zswim4	ENSMUSG00000035671.6	6493.26	-0.268252	0.0375888	-7.13651	9.57323e-13	1.12043e-11
Tppp3	ENSMUSG00000014846.12	20893.4	0.386969	0.0542286	7.13589	9.61611e-13	1.12479e-11
Smurf2	ENSMUSG00000018363.16	11442.4	-0.194833	0.0273074	-7.13478	9.69423e-13	1.13327e-11
Calcb	ENSMUSG00000030666.11	25.956	2.18943	0.306877	7.13456	9.70968e-13	1.13441e-11
Hs2st1	ENSMUSG00000040151.9	20896.3	0.153269	0.021503	7.12781	1.01981e-12	1.19078e-11
Herc6	ENSMUSG00000029798.11	777.463	0.832187	0.116762	7.12719	1.02442e-12	1.19546e-11
Tg	ENSMUSG00000053469.14	1092.71	-0.530615	0.0744791	-7.12434	1.04577e-12	1.21966e-11
Robo1	ENSMUSG00000022883.11	9179.82	0.282087	0.0396093	7.12174	1.06575e-12	1.24224e-11
Wfs1	ENSMUSG00000039474.13	36130.2	-0.491659	0.0690396	-7.1214	1.06837e-12	1.24456e-11
M6pr	ENSMUSG00000007458.14	24072.9	0.135481	0.0190251	7.12116	1.07025e-12	1.2453e-11
Fn3k	ENSMUSG00000025175.12	1872.26	-0.36379	0.0510853	-7.12122	1.06973e-12	1.2453e-11
Pafah1b1	ENSMUSG00000020745.15	46854.9	-0.137872	0.0193859	-7.11197	1.14395e-12	1.33027e-11
Stam	ENSMUSG00000026718.17	23480.9	0.151665	0.0213259	7.11179	1.14548e-12	1.33128e-11
Col19a1	ENSMUSG00000026141.13	332.495	0.594655	0.0836196	7.11143	1.14849e-12	1.33373e-11
Gjb2	ENSMUSG00000046352.7	54.8005	-1.50822	0.212085	-7.11138	1.14892e-12	1.33373e-11
Fam234b	ENSMUSG00000030207.15	2338.81	0.291642	0.0410115	7.11123	1.15017e-12	1.3344e-11
Plcb3	ENSMUSG00000024960.9	17386.6	0.301444	0.0424076	7.10826	1.17517e-12	1.36262e-11
Dazap1	ENSMUSG00000069565.12	15975.6	0.18526	0.0260658	7.10739	1.18259e-12	1.37042e-11
Vcp	ENSMUSG00000028452.7	148066	-0.137373	0.0193321	-7.10599	1.19459e-12	1.38352e-11
B3gnt5	ENSMUSG00000022686.14	866.247	0.44299	0.0623414	7.10588	1.19562e-12	1.38391e-11
Gnb2	ENSMUSG00000029713.15	52423.5	0.232272	0.0326912	7.10501	1.20311e-12	1.39177e-11
Mgat5	ENSMUSG00000036155.13	4804.57	0.308393	0.0434085	7.10444	1.20813e-12	1.39596e-11
Nsun4	ENSMUSG00000028706.14	4393.58	-0.196206	0.0276172	-7.10447	1.20787e-12	1.39596e-11
Glrx3	ENSMUSG00000031068.8	12961.8	0.19498	0.0274653	7.09916	1.25518e-12	1.44949e-11
Unc13d	ENSMUSG00000057948.12	5496.69	-0.305737	0.0430947	-7.09455	1.2977e-12	1.49773e-11
Ddit4l	ENSMUSG00000046818.7	1561.39	0.489351	0.0689862	7.09347	1.30794e-12	1.50867e-11
Adora1	ENSMUSG00000042429.8	1803.15	-0.315228	0.0444566	-7.09069	1.33446e-12	1.53797e-11
Rn7sk	ENSMUSG00000065037.1	838.061	-0.820626	0.115734	-7.09064	1.33489e-12	1.53797e-11
Stat5a	ENSMUSG00000004043.14	8559.89	-0.25872	0.0364911	-7.08994	1.34169e-12	1.54492e-11
Klhdc8a	ENSMUSG00000042115.4	5165.79	-0.303256	0.0427784	-7.089	1.35084e-12	1.55455e-11
Snapc3	ENSMUSG00000028483.13	4129.95	-0.242117	0.0341691	-7.08587	1.38177e-12	1.58923e-11
Atp1a2	ENSMUSG00000007097.14	25319.7	-0.308207	0.0434987	-7.08543	1.38615e-12	1.59293e-11
4930447F24Rik	ENSMUSG00000102224.5	1159.75	-0.512628	0.07235	-7.08539	1.38658e-12	1.59293e-11
Eif2d	ENSMUSG00000026427.16	4531.75	0.228489	0.0322593	7.08288	1.41188e-12	1.62106e-11
Rrad	ENSMUSG00000031880.7	6330.92	-0.303509	0.0428566	-7.08197	1.42124e-12	1.63087e-11
Hecw2	ENSMUSG00000042807.15	4674	-0.203697	0.028775	-7.07894	1.45256e-12	1.66586e-11
Nt5dc3	ENSMUSG00000054027.8	14301.1	-0.238476	0.0336942	-7.07767	1.46598e-12	1.68027e-11
B9d1	ENSMUSG00000001039.12	1385.26	0.386827	0.0546613	7.07679	1.47531e-12	1.69e-11
Tgfb1i1	ENSMUSG00000030782.16	6144.29	0.242322	0.0342427	7.0766	1.47736e-12	1.69137e-11
Afap1l2	ENSMUSG00000025083.18	6898.94	0.274394	0.0388019	7.07165	1.53104e-12	1.75083e-11
Gpr157	ENSMUSG00000047875.6	1087.86	-0.495667	0.0700918	-7.07168	1.53065e-12	1.75083e-11
Tmf1	ENSMUSG00000030059.15	15682.6	-0.247786	0.0350471	-7.07007	1.54851e-12	1.76979e-11
Myo18b	ENSMUSG00000072720.9	5902.12	-0.424994	0.0601231	-7.06873	1.56362e-12	1.78603e-11
Cabp1	ENSMUSG00000029544.16	270.551	0.770888	0.109071	7.06776	1.57458e-12	1.79752e-11
Slc22a15	ENSMUSG00000033147.16	2207.41	0.31456	0.0445071	7.06763	1.57603e-12	1.79815e-11
Dnm2	ENSMUSG00000033335.17	27334.1	-0.16731	0.0236748	-7.067	1.58317e-12	1.80527e-11
Nfya	ENSMUSG00000023994.13	6680.45	-0.242117	0.034264	-7.06623	1.59195e-12	1.81424e-11
Vwa5a	ENSMUSG00000023186.14	9268.42	0.2161	0.0305918	7.06397	1.61809e-12	1.84298e-11
Adgra2	ENSMUSG00000031486.15	17007.2	0.194245	0.0275177	7.05891	1.67817e-12	1.91032e-11
Ccdc85c	ENSMUSG00000084883.2	4445.72	-0.331714	0.0470138	-7.05566	1.71779e-12	1.9543e-11
Gm17491	ENSMUSG00000097042.2	848.211	-0.405926	0.0575456	-7.054	1.73848e-12	1.97671e-11
Arpc5	ENSMUSG00000008475.13	16925.8	0.184076	0.0261004	7.05262	1.7558e-12	1.99527e-11
Tmem169	ENSMUSG00000026188.11	347.847	0.533736	0.0756884	7.05175	1.76684e-12	2.00667e-11
Tbcd	ENSMUSG00000039230.14	19846.8	0.172518	0.0244701	7.05014	1.78733e-12	2.02879e-11
Dyrk2	ENSMUSG00000028630.9	36586.2	-0.261479	0.0371086	-7.04631	1.8372e-12	2.08421e-11
Asph	ENSMUSG00000028207.18	18892.2	0.199116	0.0282594	7.04602	1.84111e-12	2.08746e-11
2200002D01Rik	ENSMUSG00000030587.5	2381.59	-0.353629	0.0502007	-7.0443	1.86393e-12	2.11213e-11
Klf9	ENSMUSG00000033863.2	7087.13	-0.293833	0.0417289	-7.04147	1.90217e-12	2.15424e-11
Dlgap1	ENSMUSG00000003279.17	812.941	0.493989	0.0701671	7.04018	1.91993e-12	2.17312e-11
Rftn2	ENSMUSG00000025978.14	8907.1	-0.165176	0.0234633	-7.03977	1.92558e-12	2.17828e-11
Ubb	ENSMUSG00000019505.7	237848	-0.233554	0.0331855	-7.03784	1.95242e-12	2.20739e-11
Svep1	ENSMUSG00000028369.15	1174.73	-0.480578	0.0683242	-7.03379	2.01004e-12	2.27126e-11
Zfp592	ENSMUSG00000005621.11	5966.48	-0.42352	0.0602142	-7.03355	2.01343e-12	2.2738e-11
Grip1	ENSMUSG00000034813.18	585.598	0.535273	0.0761355	7.03054	2.05741e-12	2.32215e-11
Cdc42bpa	ENSMUSG00000026490.18	19843.7	-0.287883	0.040971	-7.02651	2.1176e-12	2.38873e-11
Calr	ENSMUSG00000003814.8	160476	0.111716	0.0159053	7.02382	2.15882e-12	2.43386e-11
Pqlc3	ENSMUSG00000045679.14	4103.44	0.181526	0.0258454	7.02354	2.16324e-12	2.43746e-11
Selenoh	ENSMUSG00000076437.10	2509.89	0.405202	0.0576966	7.02297	2.17199e-12	2.44594e-11
Gdf1	ENSMUSG00000109523.1	42.9082	21.253	3.02699	7.02116	2.20038e-12	2.47652e-11
Med13l	ENSMUSG00000018076.12	11077.7	-0.375499	0.053491	-7.01985	2.22103e-12	2.49835e-11
Selenbp1	ENSMUSG00000068874.13	153.424	0.937396	0.133545	7.01933	2.22933e-12	2.50627e-11
Tmem246	ENSMUSG00000039611.2	2716.08	-0.325963	0.0464718	-7.01422	2.31236e-12	2.59815e-11
Cct6a	ENSMUSG00000029447.11	49806.7	-0.219932	0.0313556	-7.01414	2.31376e-12	2.59826e-11
Ncln	ENSMUSG00000020238.14	27352.5	0.214475	0.0305784	7.01393	2.31708e-12	2.60052e-11
Manba	ENSMUSG00000028164.15	2601.57	0.332763	0.0474564	7.01197	2.34984e-12	2.63581e-11
Pou4f1	ENSMUSG00000048349.9	364.547	-0.610414	0.0870607	-7.01136	2.36016e-12	2.6459e-11
Tusc2	ENSMUSG00000010054.4	4342.61	-0.203019	0.0289587	-7.01064	2.37236e-12	2.65808e-11
Nrarp	ENSMUSG00000078202.3	695.121	-0.623884	0.0889932	-7.01047	2.37514e-12	2.6597e-11
Mgarp	ENSMUSG00000037161.14	1532.97	0.725903	0.103557	7.00968	2.38863e-12	2.67331e-11
Gatd1	ENSMUSG00000051007.15	1724.73	0.27575	0.0393475	7.00808	2.41611e-12	2.70255e-11
Insyn1	ENSMUSG00000066607.5	8109.86	-0.245706	0.0350627	-7.0076	2.42433e-12	2.71023e-11
Flii	ENSMUSG00000002812.4	46152.8	-0.189351	0.0270337	-7.00424	2.48337e-12	2.77468e-11
Pskh1	ENSMUSG00000048310.8	5357.91	0.200872	0.0286875	7.00206	2.52229e-12	2.81658e-11
Cerkl	ENSMUSG00000075256.9	81.8345	1.48011	0.211431	7.00044	2.55156e-12	2.84767e-11
Syngr1	ENSMUSG00000022415.12	693.089	-0.451923	0.0645715	-6.99881	2.58153e-12	2.8795e-11
Gm13821	ENSMUSG00000107256.1	86.8906	1.10118	0.157347	6.99843	2.58846e-12	2.88563e-11
Atp6v0e	ENSMUSG00000015575.15	13812.3	0.257823	0.0368407	6.99832	2.59048e-12	2.88627e-11
Rap1gap2	ENSMUSG00000038807.19	21795.7	-0.253852	0.0362767	-6.99766	2.60278e-12	2.89836e-11
Gm4204	ENSMUSG00000079139.4	9192.06	-0.179066	0.0255999	-6.9948	2.65634e-12	2.95635e-11
Ndst4	ENSMUSG00000027971.16	1308.75	0.46212	0.0660697	6.99443	2.66348e-12	2.96263e-11
Arid3a	ENSMUSG00000019564.12	1437.59	0.314255	0.0449631	6.98918	2.76492e-12	3.07376e-11
Slc4a8	ENSMUSG00000023032.12	3447.08	0.378079	0.0540966	6.98896	2.76934e-12	3.07696e-11
Phf2	ENSMUSG00000038025.8	12611.8	-0.255712	0.0366046	-6.98581	2.83226e-12	3.14512e-11
Sult2b1	ENSMUSG00000003271.17	105.282	-0.988955	0.14158	-6.98515	2.84559e-12	3.15816e-11
Sord	ENSMUSG00000027227.7	5001.44	0.227323	0.0325472	6.98442	2.86043e-12	3.17256e-11
Gabpa	ENSMUSG00000008976.16	16579.3	-0.163875	0.0234631	-6.98435	2.86174e-12	3.17256e-11
Krit1	ENSMUSG00000000600.15	9269.49	-0.188495	0.0269912	-6.98359	2.87732e-12	3.18805e-11
Mapkapk3	ENSMUSG00000032577.16	368.494	0.612003	0.0876373	6.98336	2.88194e-12	3.19141e-11
Ndrg3	ENSMUSG00000027634.14	7819.17	0.202762	0.0290411	6.98188	2.91256e-12	3.22352e-11
Slc23a4	ENSMUSG00000029847.13	76.4559	1.29469	0.185443	6.98161	2.91821e-12	3.22798e-11
Hpgd	ENSMUSG00000031613.9	137.473	0.869898	0.124616	6.98062	2.9389e-12	3.24907e-11
Gtf2ird2	ENSMUSG00000015942.9	1496.89	-0.291207	0.041725	-6.97919	2.96887e-12	3.28038e-11
Ftsj1	ENSMUSG00000031171.11	5525.37	-0.208348	0.0298576	-6.97804	2.99323e-12	3.30547e-11
Lrrfip2	ENSMUSG00000032497.18	10710.2	-0.176514	0.0252984	-6.97727	3.00971e-12	3.32183e-11
Pnmal2	ENSMUSG00000070802.5	24345.5	0.18853	0.0270249	6.97614	3.03401e-12	3.3468e-11
Mroh2a	ENSMUSG00000079429.9	608.844	-0.516007	0.0739766	-6.97527	3.05288e-12	3.36575e-11
Cd47	ENSMUSG00000055447.19	12135.1	0.230717	0.0330783	6.97487	3.06154e-12	3.37345e-11
Abi2	ENSMUSG00000026782.15	6671.76	-0.23573	0.033799	-6.97448	3.07015e-12	3.38106e-11
Gbe1	ENSMUSG00000022707.16	6952.89	-0.300985	0.0431604	-6.97364	3.08851e-12	3.39941e-11
Mif	ENSMUSG00000033307.7	58069.5	0.42107	0.0603885	6.97269	3.10945e-12	3.42057e-11
Neat1	ENSMUSG00000092274.3	34563.1	-0.449957	0.064539	-6.97185	3.12798e-12	3.43906e-11
Epn2	ENSMUSG00000001036.17	10392.5	-0.30567	0.0438572	-6.96967	3.17686e-12	3.49087e-11
Card14	ENSMUSG00000013483.14	1374.19	-0.341543	0.0490437	-6.96405	3.3062e-12	3.631e-11
Gm5844	ENSMUSG00000082896.1	996.416	-0.392899	0.0564231	-6.96345	3.32038e-12	3.64457e-11
Tceal7	ENSMUSG00000079428.8	7835.21	0.347708	0.0499396	6.96257	3.34124e-12	3.66506e-11
Cdv3-ps	ENSMUSG00000090389.2	2742.9	-0.310272	0.0445632	-6.96251	3.34273e-12	3.66506e-11
Bin1	ENSMUSG00000024381.16	213363	-0.208135	0.0298977	-6.96156	3.36519e-12	3.68766e-11
Med22	ENSMUSG00000015776.12	9066.21	-0.170462	0.0244869	-6.96138	3.36961e-12	3.69048e-11
Cmklr1	ENSMUSG00000042190.12	2498.14	-0.425627	0.061168	-6.95832	3.44355e-12	3.76939e-11
Dcun1d2	ENSMUSG00000038506.13	9456.34	-0.161701	0.0232433	-6.95689	3.47871e-12	3.80579e-11
Dynlt1f	ENSMUSG00000095677.2	4892.63	0.34325	0.0493452	6.9561	3.4981e-12	3.82491e-11
Tmem203	ENSMUSG00000078201.5	886.1	0.405759	0.0583555	6.95322	3.57032e-12	3.90173e-11
Gprc5a	ENSMUSG00000046733.7	5721.91	0.297771	0.0428349	6.9516	3.61168e-12	3.94477e-11
Gpr146	ENSMUSG00000044197.8	3547.03	-0.251251	0.0361718	-6.94606	3.75635e-12	4.10055e-11
Wnt9a	ENSMUSG00000000126.11	4955.54	-0.307781	0.0443583	-6.93853	3.96204e-12	4.32035e-11
Tnnc1	ENSMUSG00000091898.8	193377	-0.325782	0.0469523	-6.93858	3.96055e-12	4.32035e-11
Klhl2	ENSMUSG00000031605.8	4454.5	-0.180532	0.0260279	-6.9361	4.03083e-12	4.39297e-11
Grwd1	ENSMUSG00000053801.18	4988.95	-0.223	0.0321554	-6.93508	4.05989e-12	4.42222e-11
Slc2a12	ENSMUSG00000037490.5	152.276	0.771482	0.111266	6.9337	4.09987e-12	4.46333e-11
Letmd1	ENSMUSG00000037353.9	4697.74	0.224562	0.032395	6.93198	4.14999e-12	4.51543e-11
Cebpz	ENSMUSG00000024081.9	9850.32	-0.16395	0.023663	-6.92856	4.25157e-12	4.62344e-11
Foxj3	ENSMUSG00000032998.16	10864.4	-0.240331	0.0346914	-6.92769	4.27769e-12	4.64931e-11
Pim1	ENSMUSG00000024014.8	3783.8	-0.292081	0.0421767	-6.92519	4.35391e-12	4.72958e-11
Adamtsl3	ENSMUSG00000070469.12	3139.16	-0.579985	0.0837603	-6.92434	4.37997e-12	4.7553e-11
Agl	ENSMUSG00000033400.14	26483.4	-0.29595	0.0427434	-6.92388	4.39442e-12	4.76839e-11
Klhl34	ENSMUSG00000047485.6	161.327	-0.812007	0.11728	-6.92364	4.40198e-12	4.77399e-11
Fbxo22	ENSMUSG00000032309.15	6366.79	-0.158185	0.0228562	-6.92085	4.48926e-12	4.86601e-11
Mapk3	ENSMUSG00000063065.13	10497.2	0.184308	0.0266384	6.91889	4.55199e-12	4.93133e-11
Ica1	ENSMUSG00000062995.12	1057.54	0.53883	0.0779236	6.91485	4.68363e-12	5.07072e-11
Pias3	ENSMUSG00000028101.18	5485.02	0.234475	0.0339093	6.91478	4.68574e-12	5.07072e-11
Rnf219	ENSMUSG00000022120.4	1792.8	-0.287781	0.0416291	-6.91298	4.7456e-12	5.13271e-11
Zc3hav1l	ENSMUSG00000047749.2	1042.69	-0.336832	0.0487333	-6.91174	4.78759e-12	5.17532e-11
Siah1b	ENSMUSG00000040749.11	1235.37	-0.30765	0.0445159	-6.91101	4.81209e-12	5.19898e-11
Myl1	ENSMUSG00000061816.15	205966	-0.278155	0.0402506	-6.9106	4.82624e-12	5.21145e-11
Pygm	ENSMUSG00000032648.14	47483.2	-0.26366	0.0381689	-6.90772	4.92515e-12	5.31538e-11
Psd3	ENSMUSG00000030465.19	8864.45	0.315338	0.0456561	6.90682	4.95652e-12	5.34635e-11
Tfeb	ENSMUSG00000023990.18	3524.43	-0.346605	0.0502067	-6.90357	5.07134e-12	5.46723e-11
Plaat3	ENSMUSG00000060675.13	16541.7	-0.290408	0.0420767	-6.90189	5.1316e-12	5.52921e-11
Nos2	ENSMUSG00000020826.9	302.281	1.1215	0.162547	6.8995	5.21849e-12	5.6198e-11
Mest	ENSMUSG00000051855.15	17375.4	0.404276	0.0586021	6.89865	5.24972e-12	5.65039e-11
Ankrd13b	ENSMUSG00000037907.16	6140.17	-0.245896	0.0356462	-6.89823	5.26556e-12	5.66438e-11
Zfp532	ENSMUSG00000042439.13	3699.48	-0.282114	0.0409058	-6.89669	5.32279e-12	5.72286e-11
Pde4b	ENSMUSG00000028525.16	4263.01	-0.265666	0.0385234	-6.89621	5.34074e-12	5.73907e-11
Natd1	ENSMUSG00000018931.3	4254.05	-0.213193	0.0309186	-6.89528	5.37605e-12	5.7739e-11
Eid3	ENSMUSG00000109864.1	147.831	-0.905508	0.131342	-6.89425	5.4148e-12	5.81239e-11
Prpf4	ENSMUSG00000066148.3	5642.69	-0.190119	0.0275789	-6.89362	5.43906e-12	5.83529e-11
March11	ENSMUSG00000022269.13	1508.36	-0.45001	0.0652861	-6.89288	5.46728e-12	5.86242e-11
Foxf2	ENSMUSG00000038402.2	1415.9	-0.384473	0.0557803	-6.89264	5.47677e-12	5.86944e-11
Siglec15	ENSMUSG00000091055.2	385.522	0.529262	0.0768019	6.89125	5.53025e-12	5.92357e-11
Eaf1	ENSMUSG00000021890.6	24455.9	-0.273709	0.0397543	-6.88503	5.77767e-12	6.18527e-11
Gpr173	ENSMUSG00000056679.13	735.905	0.398717	0.0579142	6.88462	5.79402e-12	6.19944e-11
Atg16l1	ENSMUSG00000026289.15	10253.9	-0.17562	0.0255122	-6.88379	5.82818e-12	6.23266e-11
Tmem254c	ENSMUSG00000072680.11	836.132	0.472017	0.0685721	6.88352	5.83918e-12	6.24108e-11
Trmt61a	ENSMUSG00000060950.12	3450.26	-0.247426	0.0359482	-6.88284	5.86693e-12	6.26737e-11
Ahcyl2	ENSMUSG00000029772.17	5556.82	-0.224166	0.0325747	-6.88159	5.91868e-12	6.31928e-11
Ston2	ENSMUSG00000020961.15	16176.5	0.283512	0.0412125	6.87928	6.0156e-12	6.41932e-11
Tatdn2	ENSMUSG00000056952.13	8642.81	-0.221856	0.0322548	-6.87823	6.06001e-12	6.46326e-11
Mymx	ENSMUSG00000079471.4	12400.7	-0.431012	0.0626653	-6.878	6.06985e-12	6.4703e-11
Plekha5	ENSMUSG00000030231.11	5588.23	0.25851	0.0376037	6.87458	6.21717e-12	6.62379e-11
Rnf6	ENSMUSG00000029634.15	18474.4	-0.221209	0.0321815	-6.8738	6.25159e-12	6.65691e-11
Dysf	ENSMUSG00000033788.15	20361.4	-0.349698	0.0508961	-6.87083	6.38272e-12	6.79292e-11
Fbxo36	ENSMUSG00000073633.9	758.959	0.425116	0.061881	6.8699	6.42449e-12	6.83373e-11
Arih2	ENSMUSG00000064145.12	14975.5	-0.204299	0.0297534	-6.8664	6.58402e-12	6.99739e-11
Tas1r2	ENSMUSG00000028738.14	416.816	-0.746276	0.108686	-6.86638	6.58537e-12	6.99739e-11
Fzd1	ENSMUSG00000044674.6	10743.6	-0.352338	0.0513225	-6.86518	6.64054e-12	7.05226e-11
Mga	ENSMUSG00000033943.15	15030.3	-0.28625	0.0417122	-6.86249	6.76707e-12	7.18282e-11
Fbxw9	ENSMUSG00000008167.14	9444.44	0.173339	0.0252645	6.86099	6.83848e-12	7.25475e-11
Pwwp3b	ENSMUSG00000042515.13	5743.7	0.247332	0.0360561	6.85965	6.90311e-12	7.31942e-11
Ube2g2	ENSMUSG00000009293.17	28096.5	-0.163669	0.0238645	-6.85828	6.96924e-12	7.38561e-11
Galns	ENSMUSG00000015027.11	4821.5	0.268359	0.0391356	6.85716	7.02452e-12	7.44025e-11
Arf1	ENSMUSG00000048076.14	89572.1	0.139441	0.0203383	6.85607	7.07806e-12	7.49299e-11
Tgfbi	ENSMUSG00000035493.10	204.286	0.783563	0.114339	6.85299	7.23225e-12	7.65215e-11
Trim46	ENSMUSG00000042766.17	1834.31	0.458886	0.0669727	6.85183	7.29116e-12	7.71039e-11
Timp2	ENSMUSG00000017466.9	198674	-0.298124	0.0435371	-6.84759	7.51039e-12	7.93802e-11
Slc41a1	ENSMUSG00000013275.9	8686.42	0.232237	0.033926	6.84541	7.62585e-12	8.05579e-11
Reps1	ENSMUSG00000019854.17	6895.64	-0.240255	0.0350987	-6.84513	7.64049e-12	8.06698e-11
Tnnt3	ENSMUSG00000061723.18	183891	-0.299352	0.0437367	-6.84441	7.67924e-12	8.10361e-11
Frmd8	ENSMUSG00000024816.12	11110.6	0.216021	0.031587	6.83891	7.97972e-12	8.41625e-11
Creb5	ENSMUSG00000053007.9	3304.63	0.308752	0.0451474	6.83876	7.98821e-12	8.42074e-11
Btbd19	ENSMUSG00000073771.11	4101.91	0.302536	0.044266	6.8345	8.22937e-12	8.67038e-11
Plekhg5	ENSMUSG00000039713.17	14209.3	-0.375663	0.0549675	-6.83427	8.24251e-12	8.67965e-11
Sh2d4b	ENSMUSG00000037833.14	93.9512	-1.03215	0.151119	-6.83004	8.48888e-12	8.93437e-11
Maf1	ENSMUSG00000022553.16	10869.1	-0.193772	0.0283727	-6.82953	8.51943e-12	8.9618e-11
Pcbp3	ENSMUSG00000001120.15	1187.04	0.396121	0.0580353	6.82553	8.76029e-12	9.2103e-11
Tsta3	ENSMUSG00000022570.7	7773.55	0.178314	0.0261407	6.82129	9.02245e-12	9.48093e-11
Trib2	ENSMUSG00000020601.8	2166.69	0.397975	0.058357	6.81966	9.12551e-12	9.58418e-11
Dip2c	ENSMUSG00000048264.16	14505.3	-0.249844	0.0366488	-6.81724	9.28049e-12	9.74183e-11
Lmo7	ENSMUSG00000033060.16	40894.7	-0.245315	0.0359853	-6.81708	9.29092e-12	9.74765e-11
Lrrn3	ENSMUSG00000036295.5	75.588	1.11389	0.163463	6.81434	9.46961e-12	9.92991e-11
A4galt	ENSMUSG00000047878.13	5382.71	0.191056	0.0280485	6.81161	9.65129e-12	1.01151e-10
Lingo1	ENSMUSG00000049556.5	654.614	-0.375958	0.0552048	-6.81024	9.7435e-12	1.02064e-10
Syn1	ENSMUSG00000037217.15	2772.61	0.262678	0.0385753	6.80948	9.79489e-12	1.02548e-10
Ascc1	ENSMUSG00000044475.14	2721.18	0.254594	0.0374008	6.80717	9.95383e-12	1.04158e-10
Serpinb2	ENSMUSG00000062345.10	1085.28	0.678736	0.0997295	6.80577	1.0051e-11	1.05119e-10
Igf2bp2	ENSMUSG00000033581.17	6896.76	-0.168633	0.0247822	-6.80461	1.01326e-11	1.05917e-10
Kif5c	ENSMUSG00000026764.15	3872.96	0.45283	0.0665535	6.80399	1.01758e-11	1.06194e-10
Shc2	ENSMUSG00000020312.12	6395.27	0.273084	0.040135	6.80414	1.01654e-11	1.06194e-10
Irf1	ENSMUSG00000018899.16	5658.28	0.201519	0.0296177	6.80402	1.0174e-11	1.06194e-10
Ttc39b	ENSMUSG00000038172.14	16533.7	-0.238774	0.0350936	-6.80393	1.01804e-11	1.06194e-10
Plac1	ENSMUSG00000061082.11	55.1935	1.36202	0.20027	6.8009	1.03971e-11	1.08398e-10
Smg5	ENSMUSG00000001415.10	21539.8	-0.200445	0.0294837	-6.79848	1.05731e-11	1.10175e-10
Adamts15	ENSMUSG00000033453.8	1892.3	0.394804	0.0580925	6.79613	1.07466e-11	1.11926e-10
Smyd1	ENSMUSG00000055027.17	29692.7	0.162102	0.0238628	6.79307	1.09769e-11	1.14264e-10
Kif7	ENSMUSG00000050382.14	1527.86	0.278268	0.0409735	6.7914	1.11049e-11	1.15536e-10
Grtp1	ENSMUSG00000038515.10	2164.72	-0.278743	0.0410501	-6.79031	1.11889e-11	1.1635e-10
Mttp	ENSMUSG00000028158.14	3591.38	-0.199313	0.0293557	-6.7896	1.12442e-11	1.16864e-10
Tmem65	ENSMUSG00000062373.8	16034.5	0.127712	0.0188149	6.78785	1.13818e-11	1.18232e-10
Avil	ENSMUSG00000025432.11	1614.01	0.671227	0.0988956	6.78723	1.14307e-11	1.18679e-10
Alpk3	ENSMUSG00000038763.12	9461.39	-0.281816	0.0415293	-6.78596	1.1532e-11	1.19668e-10
Hadh	ENSMUSG00000027984.8	10877.1	0.157653	0.0232409	6.78342	1.17365e-11	1.21727e-10
Rac3	ENSMUSG00000018012.11	265.77	0.619835	0.0913775	6.78323	1.17519e-11	1.21823e-10
Evi2a	ENSMUSG00000078771.10	4072.35	0.239012	0.0352413	6.78218	1.18376e-11	1.22648e-10
Cldn25-ps	ENSMUSG00000105298.1	142.072	0.882726	0.13022	6.77871	1.21258e-11	1.25568e-10
Ncam1	ENSMUSG00000039542.16	82805.9	-0.337733	0.0498586	-6.77382	1.25424e-11	1.29815e-10
Mocs1	ENSMUSG00000064120.14	3261.94	0.247026	0.0364721	6.77302	1.26122e-11	1.3047e-10
Gm13431	ENSMUSG00000087187.1	302.029	0.792103	0.116997	6.77028	1.28537e-11	1.329e-10
Sh3gl1	ENSMUSG00000003200.10	13624.7	0.181381	0.0267932	6.76966	1.29083e-11	1.33395e-10
Rps6ka2	ENSMUSG00000023809.10	12135.8	0.192238	0.0284213	6.76389	1.34333e-11	1.38748e-10
Zbtb7c	ENSMUSG00000044646.15	6220.75	-0.230193	0.0340352	-6.76338	1.34805e-11	1.39163e-10
Oas1g	ENSMUSG00000066861.14	20.1396	2.46082	0.364095	6.75874	1.39194e-11	1.4362e-10
Mctp1	ENSMUSG00000021596.16	185.113	0.90213	0.133494	6.75781	1.40089e-11	1.44469e-10
Podxl2	ENSMUSG00000033152.13	1344.17	0.432834	0.064057	6.75701	1.40865e-11	1.45194e-10
Eno1b	ENSMUSG00000059040.5	138874	0.262702	0.0388878	6.75538	1.42463e-11	1.46765e-10
Lrp8	ENSMUSG00000028613.15	2649.06	-0.368529	0.0545586	-6.75475	1.43086e-11	1.47331e-10
Orc2	ENSMUSG00000026037.14	7577.17	-0.2166	0.0320684	-6.75432	1.43508e-11	1.47689e-10
Gm47163	ENSMUSG00000111977.1	278.893	0.662182	0.0980578	6.75297	1.44846e-11	1.4899e-10
Klhl41	ENSMUSG00000075307.3	81853.1	-0.283051	0.041935	-6.74977	1.48081e-11	1.52239e-10
Slc38a6	ENSMUSG00000044712.15	2795.09	0.300599	0.044551	6.7473	1.50625e-11	1.54775e-10
Tnfrsf25	ENSMUSG00000024793.14	846.535	-0.568599	0.0842754	-6.74691	1.51026e-11	1.55107e-10
4933412E12Rik	ENSMUSG00000112627.1	611.016	0.418964	0.0621052	6.74604	1.51935e-11	1.5596e-10
Tcf23	ENSMUSG00000006642.3	298.349	-0.663701	0.0983963	-6.74519	1.52832e-11	1.568e-10
Elovl1	ENSMUSG00000006390.15	16396	0.217414	0.0322343	6.74482	1.53222e-11	1.57119e-10
9530053A07Rik	ENSMUSG00000078776.9	267.236	0.663831	0.0984384	6.74362	1.54492e-11	1.5834e-10
Tspan4	ENSMUSG00000025511.14	6045.42	-0.266438	0.0395161	-6.74252	1.55663e-11	1.59459e-10
Celf1	ENSMUSG00000005506.16	27039.5	-0.273118	0.0405086	-6.74221	1.55997e-11	1.59719e-10
Taf5l	ENSMUSG00000038697.15	5297.77	-0.20914	0.0310219	-6.7417	1.56541e-11	1.60194e-10
Sigirr	ENSMUSG00000025494.8	170.548	0.848941	0.125958	6.73985	1.58555e-11	1.62171e-10
Bbc3	ENSMUSG00000002083.13	4021.15	0.288781	0.0428657	6.73688	1.61825e-11	1.65431e-10
Ifi44	ENSMUSG00000028037.13	339.011	1.57278	0.233479	6.73628	1.62494e-11	1.6603e-10
Rgs20	ENSMUSG00000002459.17	752.296	0.416144	0.0617847	6.73539	1.63495e-11	1.66968e-10
Smarcc1	ENSMUSG00000032481.17	22157.7	-0.252824	0.0375395	-6.73487	1.6408e-11	1.67479e-10
Tmem248	ENSMUSG00000053094.15	12178.9	-0.301464	0.0447635	-6.73459	1.64389e-11	1.67709e-10
Bcl6	ENSMUSG00000022508.5	14452.4	-0.253874	0.0376994	-6.73417	1.64863e-11	1.68107e-10
Pitrm1	ENSMUSG00000021193.10	13756.8	0.12675	0.01883	6.73129	1.68168e-11	1.71388e-10
Ifng	ENSMUSG00000055170.4	77.3318	1.13058	0.168007	6.72935	1.70421e-11	1.73596e-10
Disp2	ENSMUSG00000040035.14	590.295	-0.5269	0.0783182	-6.72769	1.72381e-11	1.75503e-10
Lrrc45	ENSMUSG00000025145.13	3540.1	0.260266	0.0386903	6.72691	1.73308e-11	1.76357e-10
Malrd1	ENSMUSG00000075520.5	60.5904	1.17054	0.174041	6.72566	1.74803e-11	1.77788e-10
Pdp1	ENSMUSG00000049225.14	9666.94	-0.203631	0.0302814	-6.72462	1.76046e-11	1.7896e-10
BC028528	ENSMUSG00000038543.13	427.887	0.515385	0.0767106	6.71856	1.83525e-11	1.86469e-10
Cpeb4	ENSMUSG00000020300.14	10594.5	-0.333757	0.0497036	-6.71496	1.88117e-11	1.91037e-10
Dusp18	ENSMUSG00000047205.12	8578.95	-0.272047	0.0405337	-6.71165	1.92442e-11	1.9533e-10
Dynlt3	ENSMUSG00000031176.8	27613.7	0.17906	0.026685	6.71015	1.94424e-11	1.97241e-10
Rabl2	ENSMUSG00000022621.16	2630.62	0.225732	0.0336532	6.70759	1.9786e-11	2.00624e-10
Cep76	ENSMUSG00000073542.3	3910.24	-0.242214	0.0361109	-6.70749	1.97996e-11	2.00661e-10
Fam20c	ENSMUSG00000025854.15	15279.5	-0.304159	0.0453611	-6.70529	2.01012e-11	2.03613e-10
Eno3	ENSMUSG00000060600.15	155091	-0.260614	0.0388748	-6.70395	2.0286e-11	2.05382e-10
Gm4419	ENSMUSG00000097055.2	261.564	0.672867	0.100398	6.702	2.05589e-11	2.08039e-10
Wdr1	ENSMUSG00000005103.12	45303.1	0.171551	0.0256018	6.70074	2.07362e-11	2.09727e-10
Paqr8	ENSMUSG00000025931.15	3389.19	0.281931	0.0420796	6.69996	2.08478e-11	2.10749e-10
Prickle1	ENSMUSG00000036158.12	4432.15	0.228375	0.0340908	6.69903	2.09811e-11	2.11989e-10
Gngt2	ENSMUSG00000038811.13	77.8117	1.09641	0.163669	6.69893	2.09952e-11	2.12024e-10
Iqgap2	ENSMUSG00000021676.10	885.833	-0.449579	0.0671369	-6.69645	2.13538e-11	2.15536e-10
Cmtr2	ENSMUSG00000046441.5	2104.68	-0.252855	0.0377612	-6.69616	2.13972e-11	2.15865e-10
Gmpr2	ENSMUSG00000002326.6	2153.42	0.32675	0.0488024	6.69537	2.1512e-11	2.16914e-10
Tom1	ENSMUSG00000042870.15	8015.73	-0.219062	0.0327221	-6.69463	2.16213e-11	2.17906e-10
Tmem178b	ENSMUSG00000057716.7	108.252	0.878931	0.131293	6.69444	2.165e-11	2.18085e-10
Armcx6	ENSMUSG00000050394.14	4486.81	0.265173	0.0396132	6.69405	2.17071e-11	2.18549e-10
Usp36	ENSMUSG00000033909.17	8476.3	-0.251239	0.0375401	-6.69256	2.193e-11	2.20682e-10
Lmod2	ENSMUSG00000029683.7	20956.8	-0.215643	0.0322233	-6.69214	2.19929e-11	2.21204e-10
Mdn1	ENSMUSG00000058006.12	14392.5	-0.357596	0.0534575	-6.68935	2.24163e-11	2.25349e-10
Thap12	ENSMUSG00000030753.15	11061.8	-0.190641	0.0285035	-6.68835	2.25707e-11	2.26787e-10
Rsbn1	ENSMUSG00000044098.14	4848.72	-0.2141	0.0320115	-6.6882	2.25926e-11	2.26893e-10
Tgfa	ENSMUSG00000029999.14	98.3519	-1.11322	0.166479	-6.68687	2.27994e-11	2.28855e-10
Rhbdf1	ENSMUSG00000020282.18	11398.4	-0.266734	0.0398904	-6.68668	2.28284e-11	2.2903e-10
Tshz3	ENSMUSG00000021217.7	6581.22	0.199345	0.0298145	6.68619	2.29062e-11	2.29695e-10
Nefm	ENSMUSG00000022054.11	9503.04	0.33939	0.0507925	6.68189	2.35873e-11	2.36406e-10
Xirp1	ENSMUSG00000079243.4	25220.3	-0.335456	0.0502333	-6.67795	2.42305e-11	2.4273e-10
Anxa1	ENSMUSG00000024659.15	73271.7	0.229282	0.0343438	6.67608	2.45426e-11	2.45734e-10
Des	ENSMUSG00000026208.9	550794	-0.155409	0.023282	-6.67508	2.47104e-11	2.4729e-10
Hdhd3	ENSMUSG00000038422.2	2065.4	0.285227	0.0427399	6.67355	2.49695e-11	2.49758e-10
Tmem254b	ENSMUSG00000021867.16	831.999	0.532253	0.0797691	6.67242	2.51613e-11	2.5155e-10
Acpp	ENSMUSG00000032561.15	1664.19	0.262332	0.0393233	6.67116	2.53796e-11	2.53605e-10
Nrap	ENSMUSG00000049134.15	25546.8	-0.276115	0.0414101	-6.66781	2.59647e-11	2.59322e-10
Sptbn5	ENSMUSG00000074899.6	100.862	-0.858686	0.128811	-6.66625	2.62414e-11	2.61955e-10
[truncated: 6,441 more rows]

## Sheet: Supplemental Table 2- Per2
GeneName	gene_id	baseMean	log2FoldChange	lfcSE	stat	pvalue	padj
Cry1	ENSMUSG00000020038.10	5752.51	1.46146	0.0361278	40.4525	0	0
Hspa1b	ENSMUSG00000090877.3	63983.9	-2.49814	0.0629245	-39.7006	0	0
Hspa1a	ENSMUSG00000091971.3	13322.9	-2.37469	0.0649812	-36.5442	2.20385e-292	1.47078e-288
Efr3b	ENSMUSG00000020658.10	589.56	-3.04413	0.0867043	-35.1094	4.85223e-270	2.42866e-266
Nr1d2	ENSMUSG00000021775.11	6013.43	-1.9948	0.0631089	-31.6089	2.78544e-219	1.11535e-215
Ptgs2	ENSMUSG00000032487.8	10581.7	-2.52156	0.0816573	-30.8798	2.22845e-209	7.43595e-206
Cxcl1	ENSMUSG00000029380.11	559.873	-2.38465	0.0775087	-30.7662	7.42907e-208	2.12482e-204
Tubb3	ENSMUSG00000062380.4	27663.8	1.20368	0.040213	29.9327	7.39493e-197	1.85067e-193
Gclm	ENSMUSG00000028124.15	7716.39	-1.41053	0.0476846	-29.5803	2.67567e-192	5.95218e-189
Per2	ENSMUSG00000055866.9	817678	9.18057	0.325708	28.1866	8.54597e-175	1.71099e-171
Arntl	ENSMUSG00000055116.8	5687.34	1.06343	0.0378019	28.1316	4.02948e-174	7.33402e-171
Thbs2	ENSMUSG00000023885.9	16103	0.961782	0.0350888	27.4099	2.08843e-165	3.48437e-162
Gm26917	ENSMUSG00000097971.3	64622.2	-1.19908	0.0445941	-26.8888	2.97025e-159	4.57441e-156
Hmox1	ENSMUSG00000005413.8	12654.5	-1.09134	0.0420198	-25.972	1.02574e-148	1.46688e-145
Serpine1	ENSMUSG00000037411.10	10931.9	-0.791177	0.0313532	-25.2343	1.68376e-140	2.24737e-137
E2f2	ENSMUSG00000018983.9	15741.8	0.925198	0.0370746	24.955	1.88366e-137	2.35705e-134
Hsph1	ENSMUSG00000029657.15	59405.4	-1.229	0.0502442	-24.4605	3.88851e-132	4.57952e-129
Hdc	ENSMUSG00000027360.5	1538.77	1.63028	0.0690384	23.6141	2.76133e-123	3.07137e-120
Tubb2b	ENSMUSG00000045136.6	87788.4	0.746378	0.0317371	23.5175	2.69822e-122	2.84321e-119
Loxl2	ENSMUSG00000034205.16	12214.8	1.00341	0.0434538	23.0915	5.64077e-118	5.64669e-115
Hspd1	ENSMUSG00000025980.14	74636.4	-0.607336	0.0263678	-23.0333	2.16437e-117	2.06347e-114
Sqstm1	ENSMUSG00000015837.15	115232	-0.703953	0.0306571	-22.9621	1.11462e-116	1.01435e-113
Wdr43	ENSMUSG00000041057.10	12382.8	-0.578116	0.0257611	-22.4415	1.5499e-111	1.34916e-108
Glipr2	ENSMUSG00000028480.14	15003.9	0.680062	0.0306497	22.1882	4.46598e-109	3.72556e-106
Sema7a	ENSMUSG00000038264.8	7212.34	-0.694425	0.0316068	-21.9707	5.48701e-107	4.39421e-104
Dnajb1	ENSMUSG00000005483.10	18468.6	-0.999153	0.045576	-21.9228	1.5755e-106	1.21319e-103
Tuba1a	ENSMUSG00000072235.6	267307	0.804664	0.0372638	21.5937	2.05727e-103	1.5255e-100
Ier3	ENSMUSG00000003541.6	4157.66	-0.720915	0.0336912	-21.3977	1.40257e-101	1.00289e-98
Prdx6	ENSMUSG00000026701.15	36060.1	-0.725685	0.0341319	-21.2612	2.59775e-100	1.79343e-97
Gap43	ENSMUSG00000047261.9	4044.02	1.5422	0.073307	21.0376	2.97024e-98	1.98224e-95
Matn2	ENSMUSG00000022324.15	22775.2	0.527029	0.0251715	20.9375	2.43903e-97	1.57522e-94
Gm14150	ENSMUSG00000082809.3	4180.75	0.767837	0.0374195	20.5197	1.43529e-93	8.97998e-91
Colec10	ENSMUSG00000038591.3	8434.71	0.951184	0.0466204	20.4027	1.58081e-92	9.5907e-90
Nr1d1	ENSMUSG00000020889.11	3572.23	-1.686	0.0834466	-20.2045	8.94043e-91	5.2646e-88
Ramp2	ENSMUSG00000001240.13	600.07	1.57933	0.0781734	20.2029	9.23321e-91	5.28166e-88
Htra3	ENSMUSG00000029096.15	2299.22	0.732302	0.0366188	19.998	5.73263e-89	3.18814e-86
Tent5c	ENSMUSG00000044468.14	1942.41	-1.38031	0.0707745	-19.5029	1.03632e-84	5.6076e-82
Plk2	ENSMUSG00000021701.8	33753.3	-0.697834	0.0360336	-19.3662	1.48844e-83	7.84213e-81
Ereg	ENSMUSG00000029377.5	2224.72	-1.06467	0.0558039	-19.0788	3.78529e-81	1.94322e-78
Ccn1	ENSMUSG00000028195.4	16771.2	-1.1242	0.0595544	-18.8769	1.76602e-79	8.83938e-77
BC034090	ENSMUSG00000033722.9	7052.3	0.619238	0.0328498	18.8506	2.90658e-79	1.41933e-76
Gclc	ENSMUSG00000032350.9	7355.48	-0.565142	0.0304131	-18.5822	4.47512e-77	2.13325e-74
Txnrd1	ENSMUSG00000020250.10	50067.2	-0.82084	0.0444917	-18.4493	5.28488e-76	2.46067e-73
Ifrd1	ENSMUSG00000001627.12	15098	-0.623406	0.0348344	-17.8963	1.26084e-71	5.7371e-69
Msc	ENSMUSG00000025930.6	2531.45	1.05374	0.0591747	17.8073	6.20516e-71	2.76074e-68
Stmn4	ENSMUSG00000022044.14	2288.33	0.988406	0.0557558	17.7274	2.57732e-70	1.12175e-67
Thra	ENSMUSG00000058756.13	8489.12	0.487429	0.0280356	17.3861	1.05197e-67	4.48117e-65
Hbegf	ENSMUSG00000024486.6	2876.67	-0.612423	0.035325	-17.3368	2.48098e-67	1.03483e-64
Zfand2a	ENSMUSG00000053581.13	14413.3	-0.620224	0.0358242	-17.313	3.75477e-67	1.53417e-64
Hspe1	ENSMUSG00000073676.4	26529.6	-0.598614	0.0346053	-17.2983	4.84401e-67	1.93964e-64
Myc	ENSMUSG00000022346.15	5173.25	-0.854997	0.049716	-17.1976	2.76655e-66	1.08606e-63
Ubc	ENSMUSG00000008348.9	250782	-0.795766	0.0465025	-17.1123	1.2012e-65	4.62485e-63
Gm15542	ENSMUSG00000083396.1	11335.3	-0.488584	0.0286911	-17.0291	4.99379e-65	1.88643e-62
Dancr	ENSMUSG00000106943.2	981.772	-1.19943	0.0707701	-16.9482	1.98496e-64	7.35942e-62
Anxa5	ENSMUSG00000027712.13	37451.1	0.621	0.0366888	16.9262	2.88522e-64	1.05027e-61
2700038G22Rik	ENSMUSG00000097180.5	856.418	-1.45656	0.0863085	-16.8762	6.73741e-64	2.40875e-61
Procr	ENSMUSG00000027611.12	1053.16	-1.30238	0.0782535	-16.6431	3.39426e-62	1.19222e-59
Alox5ap	ENSMUSG00000060063.9	1533.79	1.42045	0.0858709	16.5417	1.83735e-61	6.34233e-59
Mir17hg	ENSMUSG00000089726.2	904.387	-0.997707	0.0603884	-16.5215	2.56883e-61	8.71704e-59
Nfkbiz	ENSMUSG00000035356.17	4564.23	-1.20975	0.0732706	-16.5107	3.07376e-61	1.02566e-58
Ermp1	ENSMUSG00000046324.12	11981.5	0.450364	0.0273723	16.4533	7.94425e-61	2.60741e-58
Tspan15	ENSMUSG00000037031.10	22083.7	0.617352	0.0377854	16.3384	5.26451e-60	1.70001e-57
Slc19a2	ENSMUSG00000040918.12	4009.9	-0.852347	0.052279	-16.3038	9.26958e-60	2.94581e-57
Snhg16	ENSMUSG00000020812.17	2288.83	-0.564423	0.0347318	-16.2509	2.20047e-59	6.88368e-57
Tubb2a	ENSMUSG00000058672.7	96406.8	0.634483	0.0390565	16.2453	2.41288e-59	7.43204e-57
Krt13	ENSMUSG00000044041.4	1645.36	0.957377	0.0589525	16.2398	2.63743e-59	8.0006e-57
Atic	ENSMUSG00000026192.13	21240.5	-0.406543	0.0250653	-16.2193	3.68093e-59	1.09994e-56
Ahsa1	ENSMUSG00000021037.7	27696.6	-0.423339	0.0262862	-16.105	2.3535e-58	6.92934e-56
Dpy19l3	ENSMUSG00000043671.14	5792.59	0.647774	0.04045	16.0142	1.01727e-57	2.95171e-55
Ccn2	ENSMUSG00000019997.11	9919.02	-0.811177	0.0508459	-15.9536	2.68765e-57	7.68707e-55
Ddt	ENSMUSG00000001666.8	2535.56	0.768419	0.0482147	15.9374	3.48381e-57	9.82385e-55
Gdnf	ENSMUSG00000022144.4	959.025	-0.930165	0.0585531	-15.8859	7.94141e-57	2.20826e-54
Mat2a	ENSMUSG00000053907.10	62029.8	-0.297307	0.0188087	-15.8069	2.78689e-56	7.64334e-54
Rcor2	ENSMUSG00000024968.14	4448.86	0.565707	0.0358657	15.7729	4.77764e-56	1.29261e-53
Tmcc3	ENSMUSG00000020023.18	13771.6	0.728815	0.046517	15.6677	2.51546e-55	6.71495e-53
Pfkfb3	ENSMUSG00000026773.19	1944.04	0.584155	0.0375586	15.5532	1.51412e-54	3.9887e-52
Npas2	ENSMUSG00000026077.15	631.569	1.25622	0.0812514	15.4609	6.36914e-54	1.65606e-51
Swt1	ENSMUSG00000052748.14	2686.18	-0.84753	0.0551522	-15.3671	2.72048e-53	6.98293e-51
Tmc3	ENSMUSG00000038540.14	5761.73	0.65192	0.0425878	15.3077	6.79687e-53	1.72253e-50
Azin2	ENSMUSG00000028789.16	2748.99	0.580142	0.0379974	15.2679	1.25081e-52	3.1303e-50
Clcn5	ENSMUSG00000004317.14	25941	0.526881	0.0346269	15.2159	2.77257e-52	6.85304e-50
Plppr3	ENSMUSG00000035835.14	2200.3	0.717177	0.0471468	15.2116	2.96366e-52	7.23603e-50
Gm49450	ENSMUSG00000116358.1	14787.9	0.558994	0.0368326	15.1766	5.05162e-52	1.21853e-49
Abcc4	ENSMUSG00000032849.14	3760.52	-1.08419	0.0717069	-15.1197	1.20049e-51	2.86131e-49
Osgin1	ENSMUSG00000074063.10	5701.96	-0.681953	0.0454341	-15.0097	6.34275e-51	1.49398e-48
Eif5a2	ENSMUSG00000050192.8	1584.23	0.869847	0.0580131	14.994	8.03783e-51	1.87123e-48
Tsr1	ENSMUSG00000038335.13	20824.4	-0.382904	0.025544	-14.99	8.53272e-51	1.9636e-48
Tubb5	ENSMUSG00000001525.10	134434	0.496901	0.0332672	14.9366	1.90333e-50	4.33029e-48
Snhg15	ENSMUSG00000085156.8	2670.46	-0.630315	0.0424182	-14.8595	6.03364e-50	1.3573e-47
Oser1	ENSMUSG00000035399.12	5798.7	-0.471095	0.0317597	-14.8331	8.94488e-50	1.98984e-47
Heatr1	ENSMUSG00000050244.9	14103.4	-0.404684	0.0273326	-14.8059	1.34192e-49	2.95237e-47
AC160336.1	ENSMUSG00000115801.1	509.286	0.922007	0.0622781	14.8047	1.3662e-49	2.97313e-47
Abcc1	ENSMUSG00000023088.17	14808.6	-0.411911	0.0278245	-14.8039	1.38187e-49	2.97488e-47
Dnaja1	ENSMUSG00000028410.13	58684.3	-0.508961	0.0344265	-14.784	1.85785e-49	3.95703e-47
Os9	ENSMUSG00000040462.13	18050.1	0.281264	0.0190673	14.7511	3.02507e-49	6.37525e-47
Srxn1	ENSMUSG00000032802.8	13569.8	-0.795325	0.054097	-14.7018	6.27369e-49	1.30839e-46
Sstr5	ENSMUSG00000050824.12	64.5787	-3.42173	0.233976	-14.6243	1.9666e-48	4.05911e-46
Sgk1	ENSMUSG00000019970.15	5924.72	-0.428165	0.0293789	-14.5739	4.1161e-48	8.40903e-46
Bcl2l1	ENSMUSG00000007659.18	12146.1	-0.333551	0.0229524	-14.5323	7.56356e-48	1.5296e-45
Aatk	ENSMUSG00000025375.15	149.331	2.12131	0.146611	14.469	1.90353e-47	3.81107e-45
Cbr3	ENSMUSG00000022947.8	1820.65	-0.540556	0.037394	-14.4557	2.3077e-47	4.57451e-45
Adam8	ENSMUSG00000025473.16	3598.34	0.861485	0.0596407	14.4446	2.71256e-47	5.32433e-45
Snx22	ENSMUSG00000039452.6	970.526	0.829612	0.0575533	14.4147	4.1832e-47	8.13124e-45
Tnfsf18	ENSMUSG00000066755.2	185.355	-1.81806	0.126535	-14.3681	8.20869e-47	1.58025e-44
Ube2l6	ENSMUSG00000027078.14	7250.21	0.739648	0.0515274	14.3545	9.99029e-47	1.90491e-44
Dnajb4	ENSMUSG00000028035.13	20222.5	-0.482751	0.0336878	-14.3302	1.4178e-46	2.67791e-44
Chordc1	ENSMUSG00000001774.8	17487.6	-0.382918	0.0267644	-14.307	1.97885e-46	3.70268e-44
Ddx21	ENSMUSG00000020075.8	42195.4	-0.444292	0.0310704	-14.2995	2.20344e-46	4.08473e-44
Ppid	ENSMUSG00000027804.13	17216.5	-0.375273	0.0262459	-14.2983	2.24121e-46	4.11662e-44
Areg	ENSMUSG00000029378.5	1690.72	-0.927071	0.0648852	-14.2879	2.60476e-46	4.7409e-44
Ptp4a1	ENSMUSG00000026064.16	1128.86	-1.15654	0.0809921	-14.2796	2.93126e-46	5.2871e-44
Gm15459	ENSMUSG00000100801.1	287008	-0.488397	0.0342697	-14.2516	4.38174e-46	7.83276e-44
Pwp2	ENSMUSG00000032834.11	9362.97	-0.524242	0.0369052	-14.2051	8.52108e-46	1.50974e-43
Lta4h	ENSMUSG00000015889.8	10487.5	0.365939	0.0258013	14.183	1.16807e-45	2.0514e-43
Gm16638	ENSMUSG00000087088.2	795.794	0.714811	0.0504698	14.1632	1.54888e-45	2.69653e-43
Csf1	ENSMUSG00000014599.10	20330.3	-0.834872	0.0589641	-14.159	1.64358e-45	2.83673e-43
Heg1	ENSMUSG00000075254.12	18984.2	0.462581	0.0327401	14.1289	2.51992e-45	4.31207e-43
Rn7sk	ENSMUSG00000065037.1	851.083	-1.40364	0.0994104	-14.1197	2.87344e-45	4.87536e-43
Fads6	ENSMUSG00000044788.10	720.665	0.99632	0.0708848	14.0555	7.12972e-45	1.19953e-42
Sytl2	ENSMUSG00000030616.16	16198.6	0.570312	0.0405914	14.05	7.69831e-45	1.2844e-42
Resf1	ENSMUSG00000032712.16	47853.5	-0.581403	0.0414198	-14.0368	9.27632e-45	1.53489e-42
Slc20a2	ENSMUSG00000037656.9	19438.2	-0.533804	0.038076	-14.0194	1.18533e-44	1.94521e-42
Nars	ENSMUSG00000024587.10	58959.3	-0.365104	0.0260485	-14.0163	1.23863e-44	2.01614e-42
Mgam	ENSMUSG00000068587.10	10614	0.475594	0.0339371	14.014	1.28035e-44	2.05596e-42
Il1f9	ENSMUSG00000044103.4	143.779	-1.70225	0.121469	-14.0138	1.28363e-44	2.05596e-42
Amotl2	ENSMUSG00000032531.15	13707.6	-0.613153	0.0438602	-13.9797	2.07314e-44	3.29415e-42
Eid1	ENSMUSG00000091337.3	8321.92	0.56289	0.0404088	13.9299	4.17103e-44	6.57546e-42
Hspb1	ENSMUSG00000004951.10	102852	-0.544488	0.0392155	-13.8845	7.86425e-44	1.23008e-41
Snhg1	ENSMUSG00000108414.1	5571.49	-0.583794	0.0420743	-13.8753	8.94018e-44	1.38753e-41
Pdlim4	ENSMUSG00000020388.12	16739.4	0.432706	0.0312239	13.8582	1.13554e-43	1.74881e-41
Igfbp2	ENSMUSG00000039323.18	30540.2	0.5936	0.0428584	13.8503	1.26744e-43	1.93706e-41
Stip1	ENSMUSG00000024966.9	55233.1	-0.356812	0.0258071	-13.8261	1.77363e-43	2.69014e-41
Dpt	ENSMUSG00000026574.5	236.196	1.6873	0.122923	13.7264	7.05115e-43	1.06144e-40
Prkg2	ENSMUSG00000029334.14	11675.1	-0.467284	0.0342456	-13.6451	2.15907e-42	3.22587e-40
Trim16	ENSMUSG00000047821.16	9522.6	-0.329574	0.0242145	-13.6106	3.46254e-42	5.13508e-40
Itprip	ENSMUSG00000117975.1	10399	-0.475013	0.0349047	-13.6089	3.54781e-42	5.22285e-40
Coro2b	ENSMUSG00000041729.15	4697.79	0.478209	0.0351757	13.5949	4.29482e-42	6.27639e-40
Blvrb	ENSMUSG00000040466.16	2264.47	-0.744125	0.0549364	-13.5452	8.45661e-42	1.22688e-39
Magt1	ENSMUSG00000031232.17	16883.5	0.352877	0.0260806	13.5303	1.03665e-41	1.49314e-39
Pgd	ENSMUSG00000028961.15	37472	-0.424871	0.0314618	-13.5043	1.47444e-41	2.10855e-39
Adam19	ENSMUSG00000011256.16	20005.7	0.560867	0.0416548	13.4646	2.52515e-41	3.58554e-39
Cacybp	ENSMUSG00000014226.10	25370.1	-0.404515	0.0301097	-13.4347	3.78524e-41	5.33692e-39
Uap1l1	ENSMUSG00000026956.15	8651.52	0.806002	0.0600124	13.4306	4.00227e-41	5.60346e-39
Zfp36l2	ENSMUSG00000045817.8	20846.2	-0.486051	0.0362481	-13.409	5.35402e-41	7.44395e-39
Nudt18	ENSMUSG00000045211.5	4353.17	0.395572	0.0295149	13.4025	5.84789e-41	8.07453e-39
A330074K22Rik	ENSMUSG00000097960.1	960.306	0.731111	0.0545804	13.3951	6.45807e-41	8.85596e-39
Dusp5	ENSMUSG00000034765.6	2108.96	-0.699517	0.0522854	-13.3788	8.03981e-41	1.095e-38
Dntt	ENSMUSG00000025014.13	71.9776	-2.87834	0.215717	-13.3432	1.29814e-40	1.75609e-38
Snhg17	ENSMUSG00000085385.7	4170.17	-0.650942	0.0489528	-13.2973	2.39828e-40	3.22255e-38
Mybbp1a	ENSMUSG00000040463.16	38279.2	-0.46319	0.0348771	-13.2806	2.998e-40	4.00152e-38
Hspb8	ENSMUSG00000041548.4	28047	-0.386867	0.0291424	-13.2751	3.23053e-40	4.28334e-38
Efhd1	ENSMUSG00000026255.15	9647.44	0.719221	0.0542177	13.2654	3.67366e-40	4.83884e-38
Bnip3	ENSMUSG00000078566.8	14049.6	0.872474	0.0657749	13.2645	3.71692e-40	4.86381e-38
Tef	ENSMUSG00000022389.15	15589.4	-0.404875	0.0305252	-13.2636	3.76195e-40	4.89078e-38
Snx5	ENSMUSG00000027423.15	27008.4	-0.352031	0.0266127	-13.2279	6.05373e-40	7.81947e-38
Gcnt2	ENSMUSG00000021360.16	3452.89	-0.618156	0.0468702	-13.1887	1.01951e-39	1.30844e-37
Smad7	ENSMUSG00000025880.11	3138.34	-1.08766	0.0824861	-13.1859	1.05752e-39	1.34858e-37
Stard4	ENSMUSG00000024378.9	10340.6	0.60871	0.0461951	13.1769	1.1914e-39	1.50969e-37
Nop2	ENSMUSG00000038279.10	15302.5	-0.414951	0.0315278	-13.1614	1.46281e-39	1.84195e-37
Crybg1	ENSMUSG00000019866.15	4565.01	0.733729	0.055938	13.1168	2.6377e-39	3.30059e-37
Ccdc117	ENSMUSG00000020482.4	7598.28	-0.473538	0.0361774	-13.0893	3.78932e-39	4.71217e-37
Lrrc17	ENSMUSG00000039883.5	16036.1	0.670351	0.0514576	13.0272	8.56411e-39	1.05841e-36
Odc1	ENSMUSG00000011179.8	31754.9	-0.36357	0.0279256	-13.0192	9.511e-39	1.16822e-36
Mcf2l	ENSMUSG00000031442.21	2829.71	0.775709	0.0595888	13.0177	9.70495e-39	1.18477e-36
Gsta1	ENSMUSG00000074183.3	2853.58	-1.14468	0.0884996	-12.9343	2.88182e-38	3.49678e-36
Cda	ENSMUSG00000028755.3	978.706	0.863762	0.0668492	12.921	3.42451e-38	4.13025e-36
Utp4	ENSMUSG00000041438.8	10502.8	-0.36522	0.0282927	-12.9086	4.02353e-38	4.82366e-36
Ccdc137	ENSMUSG00000049957.14	4939.21	-0.419164	0.0325526	-12.8765	6.10321e-38	7.27336e-36
Ppan	ENSMUSG00000004100.12	6053.47	-0.411716	0.032038	-12.8509	8.50452e-38	1.00751e-35
Card10	ENSMUSG00000033170.14	805.54	0.70535	0.0549025	12.8473	8.90258e-38	1.04846e-35
Tubb6	ENSMUSG00000001473.7	119300	0.50821	0.0396474	12.8182	1.29593e-37	1.5173e-35
Rhd	ENSMUSG00000028825.7	305.078	1.25569	0.0981707	12.7909	1.84427e-37	2.14675e-35
Gm27177	ENSMUSG00000098975.7	684.868	0.901793	0.0706578	12.7628	2.64489e-37	3.06089e-35
Itga4	ENSMUSG00000027009.18	7157.31	0.761407	0.0599778	12.6948	6.31711e-37	7.26867e-35
Dgka	ENSMUSG00000025357.8	4693.25	0.408749	0.0322014	12.6935	6.42528e-37	7.35088e-35
Mpst	ENSMUSG00000071711.12	2264.78	0.45765	0.0362166	12.6365	1.3285e-36	1.51125e-34
Ptges3	ENSMUSG00000071072.12	23369.8	-0.347187	0.0274928	-12.6283	1.47464e-36	1.668e-34
Thoc6	ENSMUSG00000041319.14	4601.09	-0.402257	0.0319035	-12.6086	1.89445e-36	2.13083e-34
Pim3	ENSMUSG00000035828.11	3394.79	-0.473633	0.0376137	-12.592	2.33608e-36	2.61289e-34
Olr1	ENSMUSG00000030162.14	249.574	1.14064	0.0906064	12.589	2.42707e-36	2.69958e-34
Arfgap3	ENSMUSG00000054277.8	18381.5	0.298438	0.0237353	12.5736	2.95043e-36	3.26356e-34
Ftsj3	ENSMUSG00000020706.13	21508.3	-0.397115	0.031609	-12.5634	3.35785e-36	3.69382e-34
Sema3c	ENSMUSG00000028780.13	24188.5	0.38749	0.0308896	12.5444	4.26857e-36	4.67e-34
Slc20a1	ENSMUSG00000027397.14	13954	-0.362431	0.0288935	-12.5437	4.30456e-36	4.68378e-34
Aatf	ENSMUSG00000018697.14	5592.23	-0.381926	0.0304611	-12.5381	4.61783e-36	4.99749e-34
Arsa	ENSMUSG00000022620.14	2773.09	0.585111	0.0467926	12.5044	7.0658e-36	7.60561e-34
Chst3	ENSMUSG00000057337.13	2725.36	0.536269	0.0429206	12.4945	8.00448e-36	8.56993e-34
Gm7361	ENSMUSG00000059645.6	4057.04	0.542769	0.0434586	12.4893	8.5355e-36	9.08986e-34
Nr4a1	ENSMUSG00000023034.7	2126.95	-0.698618	0.0560987	-12.4534	1.34067e-35	1.42019e-33
Taf1d	ENSMUSG00000031939.16	8265.86	-0.462643	0.0371653	-12.4483	1.42911e-35	1.50591e-33
Apobec3	ENSMUSG00000009585.18	3286.48	0.451533	0.0363241	12.4307	1.78105e-35	1.86693e-33
Nmd3	ENSMUSG00000027787.14	7584.13	-0.407366	0.0327886	-12.424	1.93587e-35	2.00965e-33
Gm5176	ENSMUSG00000111997.1	231.051	-1.66668	0.134151	-12.424	1.93728e-35	2.00965e-33
Adamts7	ENSMUSG00000032363.15	10892.7	0.550927	0.0443794	12.414	2.19303e-35	2.26322e-33
Hsp90aa1	ENSMUSG00000021270.13	242156	-0.522473	0.0421566	-12.3936	2.82924e-35	2.90483e-33
Csrnp1	ENSMUSG00000032515.8	2841.19	-0.921549	0.0743993	-12.3865	3.0912e-35	3.1576e-33
B4galt3	ENSMUSG00000052423.14	5047.29	0.392376	0.0317572	12.3555	4.54807e-35	4.62218e-33
Gipr	ENSMUSG00000030406.7	224.91	1.30475	0.105743	12.3389	5.59404e-35	5.6329e-33
Ripply1	ENSMUSG00000072945.3	477.441	0.975308	0.079044	12.3388	5.59885e-35	5.6329e-33
Gm36377	ENSMUSG00000113909.1	1778.48	0.889795	0.0721813	12.3272	6.46254e-35	6.46932e-33
Ifitm1	ENSMUSG00000025491.14	359.376	1.12311	0.0911975	12.3152	7.50408e-35	7.47458e-33
Trmt10c	ENSMUSG00000044763.8	5220.94	-0.418554	0.0339972	-12.3114	7.8607e-35	7.79104e-33
Plekha2	ENSMUSG00000031557.16	15497.1	0.31089	0.0253153	12.2807	1.1496e-34	1.1338e-32
Lrrc14b	ENSMUSG00000021579.4	284.005	-1.29856	0.106362	-12.2088	2.78944e-34	2.73762e-32
Nolc1	ENSMUSG00000015176.11	18949.8	-0.427365	0.0350213	-12.203	2.9953e-34	2.92531e-32
Ctps	ENSMUSG00000028633.7	13529.1	-0.422456	0.0346546	-12.1905	3.49299e-34	3.39482e-32
Pik3cb	ENSMUSG00000032462.14	2570.28	-0.650616	0.0533784	-12.1888	3.56824e-34	3.45119e-32
Gnl3	ENSMUSG00000042354.7	13159.7	-0.377045	0.0309537	-12.1809	3.92804e-34	3.78093e-32
Hspa8	ENSMUSG00000015656.17	280179	-0.51962	0.0428528	-12.1257	7.72026e-34	7.39556e-32
Gbp5	ENSMUSG00000105504.4	470.128	-1.62478	0.134163	-12.1105	9.29078e-34	8.85765e-32
Ttll11	ENSMUSG00000026885.13	1615.83	-0.482248	0.0398603	-12.0985	1.07616e-33	1.02113e-31
Rassf3	ENSMUSG00000025795.8	12622.3	0.374349	0.0309465	12.0966	1.10025e-33	1.03906e-31
Klhdc8a	ENSMUSG00000042115.4	5529.11	-0.314337	0.0259899	-12.0946	1.12782e-33	1.0601e-31
Npc1l1	ENSMUSG00000020447.5	180.894	-1.54924	0.128342	-12.0712	1.49962e-33	1.40298e-31
C1qtnf6	ENSMUSG00000022440.9	15500	0.337702	0.0279954	12.0628	1.66119e-33	1.54691e-31
Homer3	ENSMUSG00000003573.15	8101.52	-0.368443	0.0305481	-12.0611	1.6952e-33	1.57128e-31
Lonrf1	ENSMUSG00000039633.7	2665.6	-0.607658	0.0503975	-12.0573	1.77467e-33	1.63736e-31
Phox2b	ENSMUSG00000012520.10	71.215	-2.81258	0.23389	-12.0252	2.62014e-33	2.40632e-31
Snhg4	ENSMUSG00000117869.1	2526.75	-0.455841	0.0379438	-12.0136	3.01458e-33	2.75593e-31
Ankrd35	ENSMUSG00000038354.13	367.623	0.977782	0.0814509	12.0046	3.3626e-33	3.06012e-31
Tma16	ENSMUSG00000025591.6	3095.73	-0.496424	0.0413545	-12.0041	3.38122e-33	3.06314e-31
Chka	ENSMUSG00000024843.15	7982.07	-0.721239	0.060236	-11.9736	4.88885e-33	4.40899e-31
Casp3	ENSMUSG00000031628.9	18803.4	0.362384	0.0303293	11.9483	6.62333e-33	5.94644e-31
Gm3756	ENSMUSG00000091639.2	1239.46	0.798688	0.066882	11.9417	7.16999e-33	6.4085e-31
Ier2	ENSMUSG00000053560.5	6524	-0.370836	0.0310748	-11.9337	7.90153e-33	7.03096e-31
Dkc1	ENSMUSG00000031403.14	6890.67	-0.422649	0.0355381	-11.8929	1.28929e-32	1.14216e-30
Ccn3	ENSMUSG00000037362.8	13387.7	0.855221	0.071933	11.8891	1.34806e-32	1.18897e-30
Fam20c	ENSMUSG00000025854.15	13238.2	-0.322716	0.0271662	-11.8793	1.51602e-32	1.33123e-30
Shc2	ENSMUSG00000020312.12	4842.17	0.451547	0.0380217	11.876	1.57674e-32	1.37851e-30
Nifk	ENSMUSG00000026377.12	10932.2	-0.402613	0.0339142	-11.8715	1.66416e-32	1.44861e-30
Bhlhe41	ENSMUSG00000030256.11	15301.4	0.377163	0.0317817	11.8673	1.75055e-32	1.51722e-30
Ubb	ENSMUSG00000019505.7	244273	-0.416455	0.0351086	-11.8619	1.86682e-32	1.61102e-30
Sdc3	ENSMUSG00000025743.14	16639.2	0.642171	0.0542153	11.8448	2.28865e-32	1.96657e-30
Tubb4b	ENSMUSG00000036752.4	44473.9	0.294206	0.0248654	11.8319	2.66901e-32	2.2836e-30
Umps	ENSMUSG00000022814.6	9422.79	-0.444123	0.0376768	-11.7877	4.51656e-32	3.84792e-30
Mgarp	ENSMUSG00000037161.14	544.933	1.0943	0.0931843	11.7434	7.63498e-32	6.47712e-30
Hr	ENSMUSG00000022096.14	6274.59	0.544351	0.0463944	11.7331	8.62168e-32	7.28332e-30
Eif3c	ENSMUSG00000030738.11	57498.1	-0.30015	0.0255996	-11.7248	9.51272e-32	8.00227e-30
Fbxo16	ENSMUSG00000034532.9	705.134	0.857653	0.0731562	11.7236	9.64853e-32	8.08256e-30
Trdc	ENSMUSG00000104876.1	792.242	-0.809148	0.0690431	-11.7195	1.01321e-31	8.45228e-30
Gtpbp4	ENSMUSG00000021149.8	18043.4	-0.406119	0.0346777	-11.7113	1.11619e-31	9.27273e-30
Larp4	ENSMUSG00000023025.16	23807.1	-0.41655	0.0355862	-11.7054	1.19623e-31	9.89657e-30
Ppp1r15a	ENSMUSG00000040435.12	6590.66	-0.551391	0.0471167	-11.7027	1.23504e-31	1.01756e-29
Unc13c	ENSMUSG00000062151.13	177.817	-1.42551	0.121949	-11.6894	1.44418e-31	1.185e-29
Hsp25-ps1	ENSMUSG00000078915.2	21762.5	-0.670709	0.0574303	-11.6787	1.63852e-31	1.33897e-29
Nop58	ENSMUSG00000026020.9	19096.8	-0.411803	0.0352887	-11.6695	1.82435e-31	1.48477e-29
Snhg8	ENSMUSG00000104960.1	3588.71	-0.449361	0.0385661	-11.6517	2.24946e-31	1.82334e-29
Myh1	ENSMUSG00000056328.14	258905	-0.668178	0.0575208	-11.6163	3.4068e-31	2.75031e-29
H2-Q4	ENSMUSG00000035929.11	5596.1	0.759231	0.065407	11.6078	3.76227e-31	3.02507e-29
Eif1a	ENSMUSG00000057561.10	18688.1	-0.326046	0.0280911	-11.6067	3.80863e-31	3.05011e-29
Ly6e	ENSMUSG00000022587.14	57107.7	0.446706	0.0385937	11.5746	5.54458e-31	4.42263e-29
Apod	ENSMUSG00000022548.14	1048.5	0.917991	0.0793992	11.5617	6.44108e-31	5.11733e-29
Gm12905	ENSMUSG00000085875.3	516.341	-1.03552	0.0895768	-11.5602	6.55697e-31	5.18882e-29
Snn	ENSMUSG00000037972.7	11322.5	0.326163	0.0282315	11.5532	7.11565e-31	5.60876e-29
Ppp1r3c	ENSMUSG00000067279.3	1588.23	0.738515	0.0639621	11.5461	7.72128e-31	6.06226e-29
Nufip2	ENSMUSG00000037857.16	21865.4	-0.442468	0.0383238	-11.5455	7.77542e-31	6.08092e-29
Cachd1	ENSMUSG00000028532.14	2221.71	-0.667003	0.0577849	-11.5429	8.02169e-31	6.24911e-29
Adamts4	ENSMUSG00000006403.13	19406.7	0.454257	0.0395345	11.4902	1.47848e-30	1.14731e-28
Cx3cl1	ENSMUSG00000031778.13	2574.05	-0.507078	0.0441486	-11.4857	1.55646e-30	1.20316e-28
Crhbp	ENSMUSG00000021680.8	294.392	1.18835	0.103497	11.482	1.62497e-30	1.25129e-28
H2-D1	ENSMUSG00000073411.12	25759.8	0.449992	0.0392707	11.4587	2.12661e-30	1.6313e-28
Tpgs2	ENSMUSG00000024269.11	6112.15	0.398484	0.034778	11.4579	2.1454e-30	1.63943e-28
Mgp	ENSMUSG00000030218.2	13015.7	-0.924922	0.0808816	-11.4355	2.77906e-30	2.11557e-28
Marcks	ENSMUSG00000069662.5	42424.2	0.317697	0.0278046	11.4261	3.09885e-30	2.35008e-28
Tes	ENSMUSG00000029552.19	12277.8	0.469929	0.0411676	11.415	3.51824e-30	2.65806e-28
Rrp9	ENSMUSG00000041506.15	5177.1	-0.443533	0.0388724	-11.41	3.72888e-30	2.80661e-28
Soga3	ENSMUSG00000038916.7	963.896	0.730297	0.0640083	11.4094	3.75233e-30	2.81368e-28
R3hcc1	ENSMUSG00000034194.17	4724.26	0.318076	0.0278804	11.4086	3.78835e-30	2.8301e-28
Sept5	ENSMUSG00000072214.7	13599.7	0.350677	0.0307418	11.4072	3.84948e-30	2.86507e-28
Bex3	ENSMUSG00000046432.12	8984.83	0.440877	0.0387036	11.3911	4.63048e-30	3.43358e-28
Cmtm3	ENSMUSG00000031875.7	5498.77	0.529047	0.046486	11.3808	5.2135e-30	3.85164e-28
Adam15	ENSMUSG00000028041.17	11034.6	0.394783	0.0347033	11.3759	5.51017e-30	4.05585e-28
Il18	ENSMUSG00000039217.13	1116.43	0.660818	0.0581959	11.3551	6.99976e-30	5.11468e-28
Sars	ENSMUSG00000068739.13	49581.6	-0.416705	0.036697	-11.3553	6.97932e-30	5.11468e-28
St13	ENSMUSG00000022403.15	63474.4	-0.25435	0.0224194	-11.3451	7.847e-30	5.7129e-28
Hsp90ab1	ENSMUSG00000023944.14	514131	-0.377611	0.0332918	-11.3425	8.08366e-30	5.86388e-28
Irs2	ENSMUSG00000038894.7	1132.5	-0.80474	0.0710723	-11.3228	1.01158e-29	7.31149e-28
Champ1	ENSMUSG00000047710.8	7963.74	-0.404014	0.0359952	-11.2241	3.10524e-29	2.23633e-27
Ackr3	ENSMUSG00000044337.5	6858.14	0.518967	0.04626	11.2185	3.30884e-29	2.37442e-27
Wdr77	ENSMUSG00000000561.14	11734.4	-0.344636	0.0307212	-11.2182	3.32094e-29	2.37459e-27
Lpl	ENSMUSG00000015568.16	6272.07	0.420717	0.0375218	11.2126	3.53617e-29	2.51949e-27
Aox1	ENSMUSG00000063558.4	3686.74	-0.423922	0.0378458	-11.2013	4.01767e-29	2.8524e-27
Col16a1	ENSMUSG00000040690.15	3285.58	0.502428	0.0449322	11.1819	5.00096e-29	3.53795e-27
Myadm	ENSMUSG00000068566.12	48213.2	0.270192	0.0241693	11.1791	5.15863e-29	3.63665e-27
Emilin1	ENSMUSG00000029163.9	650.002	1.19739	0.107208	11.1688	5.79308e-29	4.06959e-27
Cat	ENSMUSG00000027187.10	15021.7	-0.251776	0.0225479	-11.1662	5.96508e-29	4.17577e-27
Adh7	ENSMUSG00000055301.8	5603.48	-0.59878	0.053673	-11.1561	6.68679e-29	4.66467e-27
Pde12	ENSMUSG00000043702.9	8986.53	-0.300178	0.0269329	-11.1454	7.53946e-29	5.24123e-27
Ptcd3	ENSMUSG00000063884.6	13588.1	-0.291499	0.0261735	-11.1372	8.27227e-29	5.73077e-27
Alcam	ENSMUSG00000022636.13	4535.06	-0.425015	0.0382875	-11.1006	1.24573e-28	8.60026e-27
Bmf	ENSMUSG00000040093.16	1302.94	0.522449	0.047089	11.0949	1.32784e-28	9.1356e-27
Mpp2	ENSMUSG00000017314.12	2186.78	0.456961	0.0412882	11.0676	1.80212e-28	1.23563e-26
Pgam1	ENSMUSG00000011752.7	71248.5	0.28007	0.025319	11.0617	1.92513e-28	1.31546e-26
Evi5l	ENSMUSG00000011832.15	5549.57	0.374862	0.0339149	11.053	2.1198e-28	1.44356e-26
Dock8	ENSMUSG00000052085.7	666.781	-0.919655	0.0833139	-11.0384	2.49326e-28	1.69212e-26
Gm50107	ENSMUSG00000118239.1	788.837	-0.743889	0.0674395	-11.0305	2.72436e-28	1.84272e-26
Gsto1	ENSMUSG00000025068.8	11601.3	-0.445843	0.0405021	-11.0079	3.50069e-28	2.35368e-26
Nsd2	ENSMUSG00000057406.16	13861.8	-0.475265	0.0431751	-11.0078	3.50331e-28	2.35368e-26
Grem1	ENSMUSG00000074934.3	13720.2	-0.879171	0.0799441	-10.9973	3.93641e-28	2.63581e-26
Ikbke	ENSMUSG00000042349.13	1328.08	0.617067	0.0561677	10.9862	4.45513e-28	2.9732e-26
Atp2b4	ENSMUSG00000026463.17	20959.4	0.53751	0.048948	10.9812	4.70389e-28	3.12879e-26
Atf3	ENSMUSG00000026628.13	5393.51	-0.832526	0.0758412	-10.9772	4.91836e-28	3.26061e-26
Pde10a	ENSMUSG00000023868.17	4285.28	0.506923	0.0461894	10.9749	5.04735e-28	3.33508e-26
Hnrnpdl	ENSMUSG00000029328.15	33635.1	-0.236674	0.0215849	-10.9648	5.64257e-28	3.71612e-26
Gm21451	ENSMUSG00000094526.1	607.179	0.90864	0.0829509	10.954	6.36068e-28	4.17532e-26
Gm10557	ENSMUSG00000073647.4	5910.84	-0.330255	0.0301594	-10.9503	6.62059e-28	4.33173e-26
Epha2	ENSMUSG00000006445.3	20982.7	-0.548601	0.0501333	-10.9429	7.19019e-28	4.68908e-26
Pfkl	ENSMUSG00000020277.10	32706	0.416932	0.0381215	10.9369	7.67556e-28	4.98936e-26
Ak4	ENSMUSG00000028527.18	3701.76	0.624308	0.057086	10.9363	7.73111e-28	5.00921e-26
Ppat	ENSMUSG00000029246.14	6261.54	-0.322498	0.0294946	-10.9341	7.91602e-28	5.11247e-26
Gm44250	ENSMUSG00000107881.1	4563.21	0.38205	0.0349876	10.9196	9.29281e-28	5.98236e-26
Ralb	ENSMUSG00000004451.14	9825.9	0.334191	0.0306659	10.8978	1.18079e-27	7.57712e-26
Ramp3	ENSMUSG00000041046.7	113.286	1.92342	0.176536	10.8953	1.21301e-27	7.75897e-26
Gm12346	ENSMUSG00000083899.2	7734.16	-0.457738	0.0420387	-10.8885	1.30767e-27	8.33786e-26
Pou2f2	ENSMUSG00000008496.19	60.165	-2.69318	0.247737	-10.8711	1.58234e-27	1.00571e-25
AW549877	ENSMUSG00000041935.10	6714.77	0.361203	0.0332393	10.8668	1.65981e-27	1.05162e-25
Asap3	ENSMUSG00000036995.7	2606.33	0.489738	0.045092	10.8608	1.77093e-27	1.11848e-25
Znhit6	ENSMUSG00000074182.8	5559.12	-0.380385	0.0350276	-10.8596	1.79584e-27	1.13064e-25
Pdlim3	ENSMUSG00000031636.7	63138.2	0.430733	0.0397015	10.8493	2.00975e-27	1.26135e-25
Ubxn1	ENSMUSG00000071655.12	10606.6	-0.266979	0.0246109	-10.848	2.0391e-27	1.27578e-25
Zfp948	ENSMUSG00000067931.6	2885.11	-0.527424	0.0486447	-10.8424	2.16768e-27	1.352e-25
Slc48a1	ENSMUSG00000081534.3	14300.3	-0.426211	0.0393563	-10.8296	2.49362e-27	1.55046e-25
Slc37a3	ENSMUSG00000029924.12	5680.89	0.362318	0.0335178	10.8097	3.09658e-27	1.9194e-25
Ctf1	ENSMUSG00000042340.6	1102.53	0.536901	0.049676	10.8081	3.15279e-27	1.94821e-25
Gbe1	ENSMUSG00000022707.16	7241.29	-0.392414	0.0363408	-10.7982	3.51185e-27	2.16341e-25
Prag1	ENSMUSG00000050271.12	2827.81	-0.606217	0.0561732	-10.7919	3.75845e-27	2.30822e-25
Ajuba	ENSMUSG00000022178.11	7787.79	-0.488535	0.0453031	-10.7837	4.10996e-27	2.51638e-25
Gm7993	ENSMUSG00000107092.1	3669.67	-0.406152	0.0376735	-10.7809	4.23932e-27	2.58767e-25
Gata3	ENSMUSG00000015619.10	1368.17	-0.531519	0.0493332	-10.7741	4.56413e-27	2.77746e-25
Gm3776	ENSMUSG00000111709.1	477.976	-1.40076	0.130113	-10.7657	4.99633e-27	3.03126e-25
Sema3b	ENSMUSG00000057969.15	12208.8	0.373342	0.0346984	10.7596	5.33842e-27	3.21929e-25
Rsl24d1	ENSMUSG00000032215.15	8092.55	-0.329679	0.0306403	-10.7596	5.33821e-27	3.21929e-25
Ebf1	ENSMUSG00000057098.14	3254.39	0.403755	0.0375408	10.7551	5.60748e-27	3.37139e-25
Dnttip2	ENSMUSG00000039756.12	13002	-0.31478	0.0292911	-10.7466	6.14835e-27	3.68551e-25
Adgrd1	ENSMUSG00000044017.16	2850.58	0.735205	0.0684955	10.7336	7.07682e-27	4.2294e-25
Plekhg1	ENSMUSG00000040624.18	614.887	0.83921	0.0782066	10.7307	7.30521e-27	4.35291e-25
Alkbh1	ENSMUSG00000079036.10	3992.63	-0.52882	0.0494092	-10.7029	9.86722e-27	5.86206e-25
Taf1a	ENSMUSG00000072258.10	1732.47	-0.430193	0.0402281	-10.6938	1.08774e-26	6.44306e-25
Mdm2	ENSMUSG00000020184.15	29351	-0.466142	0.0437348	-10.6584	1.59347e-26	9.41088e-25
Tmem198b	ENSMUSG00000047090.13	4855.46	0.353917	0.0332518	10.6435	1.86928e-26	1.10073e-24
Il6ra	ENSMUSG00000027947.11	835.942	0.641364	0.060288	10.6383	1.97632e-26	1.15962e-24
Ipo7	ENSMUSG00000066232.4	40354.3	-0.275193	0.0258685	-10.6381	1.98087e-26	1.15962e-24
Gm1821	ENSMUSG00000044285.8	8645.05	-0.405359	0.0381726	-10.6191	2.4288e-26	1.4177e-24
Esd	ENSMUSG00000021996.16	40137.5	-0.423169	0.0399045	-10.6045	2.83852e-26	1.65203e-24
Ppp2r2b	ENSMUSG00000024500.19	339.172	1.00529	0.0948021	10.6041	2.85345e-26	1.65591e-24
Plk3	ENSMUSG00000028680.14	4070.22	-0.471131	0.044483	-10.5913	3.27104e-26	1.89276e-24
Mical2	ENSMUSG00000038244.14	20098.3	0.393966	0.0372087	10.588	3.38685e-26	1.95413e-24
Fbxo30	ENSMUSG00000047648.13	7762.49	-0.346132	0.0327	-10.5851	3.49516e-26	2.01082e-24
Pde8a	ENSMUSG00000025584.17	1979.24	0.503866	0.0476395	10.5767	3.82363e-26	2.19349e-24
Serpinb8	ENSMUSG00000026315.13	3056.14	0.442965	0.0418846	10.5759	3.85653e-26	2.20604e-24
Pabpc4	ENSMUSG00000011257.19	33216.3	-0.356174	0.033684	-10.574	3.93424e-26	2.24408e-24
March8	ENSMUSG00000025702.15	16293.5	0.226386	0.0214364	10.5608	4.52823e-26	2.57556e-24
Gm8355	ENSMUSG00000093798.2	3809.36	-0.457802	0.0433753	-10.5544	4.84593e-26	2.74845e-24
Smg8	ENSMUSG00000020495.13	7666.29	-0.352655	0.0334728	-10.5356	5.92148e-26	3.34898e-24
Cryab	ENSMUSG00000032060.10	82012.4	-0.441576	0.0419141	-10.5353	5.94196e-26	3.3511e-24
Rbbp6	ENSMUSG00000030779.16	13983.7	-0.49492	0.0470183	-10.5261	6.54867e-26	3.68289e-24
Stmn2	ENSMUSG00000027500.10	6196.08	0.745316	0.0708484	10.5199	6.99784e-26	3.92448e-24
Zdhhc15	ENSMUSG00000033906.5	1154.01	0.514712	0.0489477	10.5155	7.32524e-26	4.09661e-24
Tmem106a	ENSMUSG00000034947.13	639.156	0.674076	0.0642324	10.4943	9.17349e-26	5.11594e-24
Mfsd6	ENSMUSG00000041439.15	4777.5	0.436606	0.0416417	10.4848	1.01429e-25	5.64089e-24
H2-K1	ENSMUSG00000061232.16	38620.2	0.465854	0.0444474	10.481	1.05619e-25	5.85209e-24
Slpi	ENSMUSG00000017002.14	203.614	-1.57913	0.150668	-10.4808	1.05812e-25	5.85209e-24
Chml	ENSMUSG00000078185.3	5400.43	0.318701	0.0304234	10.4755	1.11948e-25	6.1744e-24
Unc93b1	ENSMUSG00000036908.17	2953.09	0.357996	0.0342608	10.4492	1.47831e-25	8.1311e-24
Hhipl1	ENSMUSG00000021260.8	2768.25	0.435262	0.0416625	10.4473	1.50708e-25	8.26662e-24
Nob1	ENSMUSG00000003848.14	7089	-0.312537	0.0299217	-10.4452	1.54184e-25	8.4342e-24
Wdr46	ENSMUSG00000024312.10	8068.73	-0.388983	0.0373243	-10.4217	1.97335e-25	1.07652e-23
Idh1	ENSMUSG00000025950.16	26067	0.451673	0.0434036	10.4063	2.31987e-25	1.26212e-23
Asb15	ENSMUSG00000029685.15	579.026	-1.06242	0.102223	-10.3932	2.66376e-25	1.44529e-23
Ephb4	ENSMUSG00000029710.15	7875.39	0.337258	0.0324583	10.3905	2.73913e-25	1.48217e-23
Vash1	ENSMUSG00000021256.5	1649.93	0.57435	0.0553593	10.3749	3.22415e-25	1.73991e-23
Eif1ad	ENSMUSG00000024841.8	9331.7	-0.383756	0.0370154	-10.3675	3.48692e-25	1.87666e-23
Wdr12	ENSMUSG00000026019.15	6988.37	-0.461283	0.044542	-10.3561	3.92475e-25	2.10664e-23
Klf5	ENSMUSG00000005148.8	9839.9	-0.485234	0.0468618	-10.3546	3.98954e-25	2.13568e-23
Pvt1	ENSMUSG00000097039.8	1465.8	-0.501468	0.0484841	-10.3429	4.50516e-25	2.40426e-23
Eid3	ENSMUSG00000109864.1	191.743	-1.15569	0.11174	-10.3427	4.51527e-25	2.40426e-23
Fdft1	ENSMUSG00000021273.11	25815.2	0.47789	0.0462169	10.3402	4.63793e-25	2.46302e-23
Grwd1	ENSMUSG00000053801.18	4638.93	-0.338879	0.0327844	-10.3366	4.81405e-25	2.54979e-23
Cngb1	ENSMUSG00000031789.17	631.123	0.887126	0.0858695	10.3311	5.09747e-25	2.69278e-23
Papolb	ENSMUSG00000074817.2	99.0566	-1.46261	0.141836	-10.312	6.22224e-25	3.2783e-23
Tsku	ENSMUSG00000049580.12	2024.19	-0.429007	0.0416872	-10.2911	7.72801e-25	4.06096e-23
Csnk1d	ENSMUSG00000025162.18	35440.8	0.369224	0.0359117	10.2815	8.54316e-25	4.47756e-23
Abracl	ENSMUSG00000078453.3	7777.75	0.487206	0.0474095	10.2765	8.99028e-25	4.69959e-23
Osbp2	ENSMUSG00000020435.17	2596.97	1.65463	0.161135	10.2686	9.76318e-25	5.09033e-23
Ccl5	ENSMUSG00000035042.2	1055.37	0.922289	0.089916	10.2572	1.0982e-24	5.71091e-23
Gga2	ENSMUSG00000030872.14	11590.1	0.514844	0.0502373	10.2482	1.20506e-24	6.25041e-23
Otud1	ENSMUSG00000043415.5	9380.5	-0.550724	0.0537636	-10.2434	1.26663e-24	6.55274e-23
Naaa	ENSMUSG00000029413.14	1919.49	0.466378	0.0456092	10.2255	1.52377e-24	7.86271e-23
Npm1	ENSMUSG00000057113.13	63852.1	-0.337549	0.0330184	-10.2231	1.56307e-24	8.0448e-23
Diras2	ENSMUSG00000047842.7	2087.54	0.378534	0.0370961	10.2041	1.89997e-24	9.75368e-23
Ncl	ENSMUSG00000026234.12	107457	-0.260042	0.0254858	-10.2034	1.914e-24	9.77556e-23
Tshz1	ENSMUSG00000046982.11	6075.79	-0.490136	0.0480363	-10.2035	1.91334e-24	9.77556e-23
Prdx1	ENSMUSG00000028691.12	63972.8	-0.40996	0.0402306	-10.1902	2.19201e-24	1.1167e-22
Ccng2	ENSMUSG00000029385.14	8063.45	0.376427	0.0369947	10.1752	2.55978e-24	1.30074e-22
Ssc5d	ENSMUSG00000035279.8	12198.7	0.418983	0.0412091	10.1672	2.77674e-24	1.40742e-22
Scrn1	ENSMUSG00000019124.10	18335.4	0.353519	0.0347712	10.167	2.78409e-24	1.40758e-22
Hspa2	ENSMUSG00000059970.7	5030.92	0.364065	0.0358373	10.1588	3.02674e-24	1.52641e-22
Srfbp1	ENSMUSG00000024528.8	4831.8	-0.348958	0.0344198	-10.1383	3.73622e-24	1.87947e-22
Socs6	ENSMUSG00000056153.15	20157.1	-0.34479	0.0340159	-10.1362	3.81807e-24	1.91583e-22
BC029722	ENSMUSG00000074649.6	6457.04	0.283697	0.0279974	10.133	3.94486e-24	1.9745e-22
Rrs1	ENSMUSG00000061024.8	10117.2	-0.405876	0.0401186	-10.1169	4.6492e-24	2.32124e-22
Hsd17b7	ENSMUSG00000026675.12	9208.53	0.430162	0.0425457	10.1106	4.95865e-24	2.46958e-22
Impdh2	ENSMUSG00000062867.13	13880.4	-0.351763	0.0348397	-10.0966	5.7189e-24	2.84115e-22
Nap1l1	ENSMUSG00000058799.16	53168.4	-0.2734	0.0270869	-10.0934	5.90652e-24	2.92709e-22
Chrm1	ENSMUSG00000032773.9	41.7041	-3.05971	0.303645	-10.0766	7.0126e-24	3.46665e-22
Clmp	ENSMUSG00000032024.10	1683.53	0.764883	0.0760315	10.0601	8.29404e-24	4.09002e-22
Enpp3	ENSMUSG00000019989.8	2244.8	0.99364	0.0989491	10.0419	9.9703e-24	4.90455e-22
Gm3226	ENSMUSG00000114547.1	10018.8	0.359079	0.0357808	10.0355	1.06381e-23	5.22023e-22
Nup62	ENSMUSG00000109511.1	13425.1	-0.285192	0.0284228	-10.0339	1.08132e-23	5.29317e-22
Cct7	ENSMUSG00000030007.8	54987.9	-0.276682	0.0275887	-10.0288	1.13873e-23	5.56062e-22
Fkbp4	ENSMUSG00000030357.10	30099.8	-0.214338	0.0213865	-10.0221	1.21879e-23	5.93706e-22
Fastkd5	ENSMUSG00000079043.3	2991.87	-0.395458	0.039463	-10.021	1.2329e-23	5.99126e-22
Nup153	ENSMUSG00000021374.10	23065.7	-0.463806	0.0463466	-10.0073	1.41495e-23	6.85923e-22
Arhgap29	ENSMUSG00000039831.16	29789.3	0.337222	0.033728	9.99827	1.55076e-23	7.49948e-22
Agpat3	ENSMUSG00000001211.15	38405.8	0.308177	0.0309125	9.96934	2.07609e-23	1.00158e-21
Gnl2	ENSMUSG00000028869.13	12257.8	-0.241469	0.0242221	-9.96896	2.08391e-23	1.00293e-21
Mfsd2a	ENSMUSG00000028655.11	1863.49	0.584964	0.0587399	9.95854	2.31441e-23	1.1112e-21
Vav3	ENSMUSG00000033721.16	2256.6	0.487609	0.0490055	9.95009	2.5196e-23	1.20682e-21
Cct8	ENSMUSG00000025613.13	71492.7	-0.342632	0.0344613	-9.94251	2.71894e-23	1.29919e-21
St6galnac2	ENSMUSG00000057286.6	195.791	-1.27355	0.128154	-9.93768	2.85383e-23	1.36039e-21
Cd248	ENSMUSG00000056481.7	3433.22	0.441028	0.0444205	9.92848	3.13002e-23	1.4885e-21
Snhg20	ENSMUSG00000086859.4	2440.41	-0.489478	0.0493354	-9.92142	3.35932e-23	1.59377e-21
Rabggtb	ENSMUSG00000038975.14	14721.1	-0.316182	0.0318817	-9.91734	3.49948e-23	1.65634e-21
Zfas1	ENSMUSG00000074578.14	10023.5	-0.361548	0.0365095	-9.90284	4.0463e-23	1.91063e-21
Zranb2	ENSMUSG00000028180.18	18144.9	-0.268788	0.0271661	-9.89424	4.40933e-23	2.07716e-21
4833415N18Rik	ENSMUSG00000115936.1	675.259	0.708044	0.0715696	9.89309	4.46024e-23	2.09621e-21
Nip7	ENSMUSG00000031917.12	9446.61	-0.351542	0.0355357	-9.89266	4.47982e-23	2.10048e-21
Garnl3	ENSMUSG00000038860.15	1651.62	0.645658	0.0652768	9.89107	4.55151e-23	2.12911e-21
Pim1	ENSMUSG00000024014.8	2396.67	-0.436657	0.0441503	-9.89025	4.58875e-23	2.14152e-21
6430511E19Rik	ENSMUSG00000102555.1	385.851	-0.740413	0.0748681	-9.88956	4.62052e-23	2.15133e-21
Casp6	ENSMUSG00000027997.9	2476.25	0.431225	0.0436293	9.88384	4.89234e-23	2.27261e-21
Cct3	ENSMUSG00000001416.13	60740.4	-0.312316	0.0316072	-9.88115	5.02546e-23	2.32905e-21
Ipo5	ENSMUSG00000030662.10	54061.9	-0.245072	0.0248738	-9.85261	6.67854e-23	3.08801e-21
Cnppd1	ENSMUSG00000033159.14	9638.55	-0.301863	0.030651	-9.84838	6.96583e-23	3.21343e-21
Brsk1	ENSMUSG00000035390.16	1357.76	0.470514	0.0477919	9.84506	7.19964e-23	3.31366e-21
Gdi1	ENSMUSG00000015291.10	22777.7	0.250493	0.0254516	9.84194	7.42659e-23	3.41027e-21
Nop14	ENSMUSG00000036693.12	8556.7	-0.293363	0.0298263	-9.83571	7.90046e-23	3.61957e-21
Ctdspl2	ENSMUSG00000033411.16	3946.28	-0.322241	0.0327677	-9.83412	8.02664e-23	3.66898e-21
Sema4f	ENSMUSG00000000627.15	1230.16	0.704729	0.0716765	9.83208	8.1906e-23	3.7354e-21
Zdhhc9	ENSMUSG00000036985.12	4914.74	0.370936	0.0377498	9.82619	8.68462e-23	3.9517e-21
Trmt1	ENSMUSG00000001909.16	11549.3	-0.347655	0.0354832	-9.79773	1.15142e-22	5.22734e-21
Zbtb26	ENSMUSG00000050714.9	3439.31	-0.357494	0.0365243	-9.78785	1.26961e-22	5.75088e-21
Ddx60	ENSMUSG00000037921.15	890.081	1.73232	0.177009	9.78664	1.28492e-22	5.80709e-21
Tnpo3	ENSMUSG00000012535.14	29386.5	-0.227286	0.0232882	-9.75972	1.67615e-22	7.55813e-21
AA474408	ENSMUSG00000073867.2	219.153	-1.07195	0.109885	-9.75526	1.75158e-22	7.88053e-21
Tuba4a	ENSMUSG00000026202.13	39738.8	0.336554	0.0345205	9.74941	1.85548e-22	8.3293e-21
Psd3	ENSMUSG00000030465.19	8734.04	0.398277	0.0408907	9.74005	2.03464e-22	9.1131e-21
Afg3l2	ENSMUSG00000024527.10	14171.6	-0.273104	0.0280522	-9.73557	2.12619e-22	9.50188e-21
6720427I07Rik	ENSMUSG00000097375.3	1112.98	-0.459053	0.0471598	-9.73399	2.15954e-22	9.62942e-21
Plekhf1	ENSMUSG00000074170.5	2867.45	-0.373455	0.0384082	-9.72332	2.39841e-22	1.06708e-20
Socs1	ENSMUSG00000038037.5	1047.83	0.441659	0.045434	9.72089	2.45614e-22	1.09034e-20
Mak16	ENSMUSG00000031578.5	11174	-0.271898	0.0280073	-9.70811	2.78447e-22	1.23336e-20
Rab26os	ENSMUSG00000093565.1	444.108	-0.69701	0.0718151	-9.70563	2.85305e-22	1.26095e-20
Ttyh2	ENSMUSG00000034714.9	12568.1	0.251788	0.0259568	9.70028	3.00666e-22	1.32591e-20
Asah2	ENSMUSG00000024887.10	2768.13	0.346787	0.0357587	9.69796	3.07575e-22	1.3534e-20
Fgf1	ENSMUSG00000036585.16	264.088	0.942562	0.0972192	9.69523	3.15936e-22	1.38714e-20
Il27	ENSMUSG00000044701.5	39.0956	-2.51605	0.259804	-9.68442	3.512e-22	1.53859e-20
Xpot	ENSMUSG00000034667.8	27447.4	-0.373121	0.0385352	-9.6826	3.57516e-22	1.56285e-20
Fah	ENSMUSG00000030630.16	3462.3	0.45645	0.0471887	9.67287	3.93203e-22	1.7151e-20
Msmo1	ENSMUSG00000031604.10	20846	0.478151	0.0494949	9.66062	4.43195e-22	1.92896e-20
Dnaja2	ENSMUSG00000031701.6	53284.5	-0.272995	0.0282595	-9.66029	4.44601e-22	1.93088e-20
Dnaaf3	ENSMUSG00000055809.7	389.823	0.713918	0.0739233	9.65756	4.5661e-22	1.97874e-20
Mtmr11	ENSMUSG00000045934.15	2568.05	0.551259	0.0571322	9.64884	4.97156e-22	2.1498e-20
Rsl1d1	ENSMUSG00000005846.12	22676.8	-0.313438	0.0325213	-9.63792	5.52975e-22	2.38602e-20
Il21r	ENSMUSG00000030745.9	141.249	1.40544	0.145966	9.62851	6.06012e-22	2.60924e-20
Wdr74	ENSMUSG00000042729.11	3056.34	-0.309748	0.0321707	-9.62825	6.0753e-22	2.61016e-20
Il34	ENSMUSG00000031750.15	1640.62	0.435113	0.045196	9.62725	6.13466e-22	2.63002e-20
Myh2	ENSMUSG00000033196.17	11649.9	-0.630158	0.0654856	-9.62285	6.40336e-22	2.73935e-20
Isoc2a	ENSMUSG00000086784.2	682.264	0.541538	0.0563025	9.61836	6.68889e-22	2.8554e-20
Hectd2os	ENSMUSG00000087579.7	3970.93	0.388656	0.0404545	9.60724	7.45183e-22	3.17432e-20
9330162G02Rik	ENSMUSG00000109536.1	284.605	-0.873431	0.0909672	-9.60161	7.8704e-22	3.3455e-20
Utp15	ENSMUSG00000041747.3	4493.03	-0.340944	0.0355692	-9.58538	9.21209e-22	3.90753e-20
Zbtb10	ENSMUSG00000069114.8	2154.54	-0.582437	0.060793	-9.58066	9.64303e-22	4.08167e-20
Hk1	ENSMUSG00000037012.18	42813.7	0.362741	0.037917	9.56671	1.10362e-21	4.66149e-20
Mir6236	ENSMUSG00000098973.1	1135.67	-1.01933	0.10656	-9.56574	1.11397e-21	4.69531e-20
Pcmt1	ENSMUSG00000019795.17	18815	-0.241232	0.0252278	-9.56215	1.15334e-21	4.85106e-20
Zmynd19	ENSMUSG00000026974.11	5818.42	-0.358429	0.0375191	-9.55323	1.25711e-21	5.27644e-20
Stk32b	ENSMUSG00000029123.8	122.086	1.36724	0.143259	9.54385	1.3763e-21	5.76464e-20
Psmb9	ENSMUSG00000096727.3	88.4927	1.53334	0.160794	9.53606	1.48368e-21	6.20143e-20
Adamts16	ENSMUSG00000049538.14	519.766	0.74823	0.0784726	9.53492	1.50004e-21	6.25673e-20
Tomm70a	ENSMUSG00000022752.9	25847.6	-0.22506	0.0236095	-9.53259	1.53412e-21	6.38559e-20
Per3	ENSMUSG00000028957.12	1783.34	-0.733929	0.0769996	-9.5316	1.54879e-21	6.43328e-20
Noc3l	ENSMUSG00000024999.7	4937.64	-0.289592	0.0303859	-9.53046	1.56583e-21	6.49059e-20
Flcn	ENSMUSG00000032633.12	8122.21	-0.347256	0.0364428	-9.52881	1.59096e-21	6.58113e-20
Lrfn4	ENSMUSG00000045045.7	5638.53	-0.282217	0.0296225	-9.52712	1.61704e-21	6.6752e-20
Agtrap	ENSMUSG00000029007.8	3934.34	0.502865	0.0528073	9.52265	1.68824e-21	6.95479e-20
Synm	ENSMUSG00000030554.16	2837.76	-0.825966	0.0869068	-9.50405	2.01878e-21	8.29937e-20
Mrln	ENSMUSG00000019933.7	1143.14	0.768604	0.0808959	9.50114	2.07595e-21	8.50235e-20
Zfp131	ENSMUSG00000094870.8	6866.75	-0.329665	0.0346976	-9.50111	2.07664e-21	8.50235e-20
Hspd1-ps3	ENSMUSG00000058809.8	1182.06	-0.613256	0.0645639	-9.49843	2.13087e-21	8.70656e-20
Ccdc8	ENSMUSG00000041117.8	14753.6	0.329541	0.0347435	9.48499	2.42414e-21	9.88466e-20
E2f6	ENSMUSG00000057469.8	12112.1	-0.23114	0.024376	-9.48228	2.48777e-21	1.01235e-19
Lrpprc	ENSMUSG00000024120.12	19051.6	-0.270045	0.0285113	-9.47153	2.7578e-21	1.11996e-19
Cc2d1b	ENSMUSG00000028582.14	5683.31	0.311612	0.0329087	9.46898	2.82588e-21	1.14528e-19
Psme1	ENSMUSG00000022216.17	4342.08	0.434594	0.04592	9.46416	2.95923e-21	1.1969e-19
Tac4	ENSMUSG00000020872.4	973.898	-0.695677	0.073613	-9.45047	3.37315e-21	1.36157e-19
Wdr1	ENSMUSG00000005103.12	48678.1	0.184047	0.0195001	9.43827	3.78969e-21	1.52663e-19
Srsf7	ENSMUSG00000024097.11	18107.7	-0.374481	0.0396962	-9.43369	3.95918e-21	1.5917e-19
Mmp28	ENSMUSG00000020682.17	1569.2	0.546167	0.0579466	9.42536	4.28649e-21	1.71984e-19
Zbtb11	ENSMUSG00000022601.11	6251.87	-0.334521	0.0354989	-9.42342	4.36624e-21	1.74833e-19
St6gal1	ENSMUSG00000022885.16	4171.65	0.334757	0.0355489	9.4168	4.65024e-21	1.85833e-19
Pdk4	ENSMUSG00000019577.6	2306.16	-0.449512	0.0477824	-9.40749	5.08131e-21	2.02655e-19
Slc16a9	ENSMUSG00000037762.6	171.929	1.18674	0.126156	9.40696	5.10689e-21	2.03271e-19
Ticam1	ENSMUSG00000047123.8	3059.27	0.315545	0.033555	9.4038	5.26269e-21	2.09056e-19
Ubtd1	ENSMUSG00000025171.2	11579.8	0.245791	0.0261562	9.39704	5.6118e-21	2.22483e-19
Wipi2	ENSMUSG00000029578.15	13454.9	-0.213595	0.0227552	-9.38663	6.19483e-21	2.45112e-19
Rn7s1	ENSMUSG00000099021.1	1159.18	-1.06178	0.113152	-9.38367	6.3713e-21	2.51597e-19
Junb	ENSMUSG00000052837.6	20111.2	-0.345805	0.0368721	-9.37849	6.6922e-21	2.63749e-19
Dnph1	ENSMUSG00000040658.7	1796.19	0.415227	0.044285	9.37624	6.83705e-21	2.68928e-19
Cyp46a1	ENSMUSG00000021259.5	1040.96	0.45917	0.0489729	9.376	6.85229e-21	2.69e-19
Abcd4	ENSMUSG00000021240.6	6146.86	0.401414	0.0428525	9.36733	7.43876e-21	2.90933e-19
Sf3b4	ENSMUSG00000068856.3	12334.8	-0.344169	0.0367414	-9.36732	7.44006e-21	2.90933e-19
Nkrf	ENSMUSG00000044149.6	2045.53	-0.454327	0.0485277	-9.36222	7.80766e-21	3.04712e-19
Zdhhc12	ENSMUSG00000015335.16	2277.31	0.429353	0.0458769	9.3588	8.0646e-21	3.14127e-19
Rars	ENSMUSG00000018848.4	25296.9	-0.274498	0.0293395	-9.35593	8.28713e-21	3.22168e-19
Gm45512	ENSMUSG00000110071.1	542.782	0.710882	0.0759896	9.35499	8.36097e-21	3.24409e-19
Il17c	ENSMUSG00000046108.3	30.9311	-3.04727	0.325842	-9.35199	8.60178e-21	3.33107e-19
Riok2	ENSMUSG00000116564.1	8308.22	-0.360988	0.0386063	-9.3505	8.72371e-21	3.37176e-19
Map7d2	ENSMUSG00000041020.14	64.1919	-1.89381	0.202624	-9.34642	9.06624e-21	3.4974e-19
Cdkn1a	ENSMUSG00000023067.14	217993	0.234811	0.0251355	9.34182	9.46962e-21	3.64599e-19
Krr1	ENSMUSG00000063334.16	12762	-0.304104	0.0326576	-9.31187	1.256e-20	4.82657e-19
Wdr3	ENSMUSG00000033285.15	9790.15	-0.280272	0.0301036	-9.31025	1.27529e-20	4.89128e-19
Cpeb1	ENSMUSG00000025586.17	1592.97	-0.440876	0.0473644	-9.30816	1.30063e-20	4.97897e-19
Uap1	ENSMUSG00000026670.15	6823.13	0.32214	0.0346141	9.30663	1.31953e-20	5.04168e-19
Arrb1	ENSMUSG00000018909.15	2099.57	0.497665	0.0535295	9.29704	1.44409e-20	5.50708e-19
Lrrc41	ENSMUSG00000028703.14	19090.9	-0.255035	0.0274364	-9.29548	1.46539e-20	5.57768e-19
Cct2	ENSMUSG00000034024.8	84228.2	-0.244757	0.026347	-9.28973	1.54679e-20	5.87633e-19
2410131K14Rik	ENSMUSG00000032840.7	4065.87	0.309795	0.0334137	9.27148	1.83575e-20	6.9609e-19
Slc25a24	ENSMUSG00000040322.10	21439.3	0.219149	0.0236505	9.26612	1.93041e-20	7.30599e-19
Gm10252	ENSMUSG00000110350.1	1139.98	-0.533444	0.0575933	-9.26227	2.00138e-20	7.56031e-19
Lsg1	ENSMUSG00000022538.20	11569.8	-0.339171	0.0366447	-9.25564	2.12944e-20	8.02892e-19
Naa25	ENSMUSG00000042719.17	19424.7	-0.275578	0.0298486	-9.23252	2.64346e-20	9.94827e-19
Cstf3	ENSMUSG00000027176.8	8600.51	-0.27936	0.0302768	-9.22688	2.78618e-20	1.04657e-18
Styk1	ENSMUSG00000032899.14	192.331	-1.44782	0.156949	-9.22472	2.84299e-20	1.06591e-18
Armcx2	ENSMUSG00000033436.13	24941.1	0.235609	0.0255513	9.22102	2.94297e-20	1.10133e-18
Gprin1	ENSMUSG00000069227.4	479.351	0.774075	0.0839621	9.21934	2.98939e-20	1.11661e-18
Spon2	ENSMUSG00000037379.7	4354.51	0.749704	0.0813397	9.21696	3.05647e-20	1.13954e-18
Epb41l4aos	ENSMUSG00000087590.2	1166.99	-0.450249	0.0488685	-9.21349	3.15693e-20	1.17481e-18
Il13ra1	ENSMUSG00000017057.9	8342.89	0.38766	0.0421003	9.20803	3.32159e-20	1.2338e-18
Ythdf2	ENSMUSG00000040025.17	12990.3	-0.280879	0.0305101	-9.20607	3.38272e-20	1.25417e-18
Cdk7	ENSMUSG00000069089.8	6520.03	-0.282796	0.030745	-9.19812	3.64281e-20	1.34811e-18
Tgm5	ENSMUSG00000053675.8	736.158	0.700872	0.076211	9.19647	3.69902e-20	1.36478e-18
Ngf	ENSMUSG00000027859.10	1263.44	-0.51	0.0554565	-9.1964	3.70149e-20	1.36478e-18
Evi2a	ENSMUSG00000078771.10	4120.37	0.372723	0.040538	9.19439	3.77116e-20	1.38791e-18
Calm3	ENSMUSG00000019370.10	47219.9	0.225329	0.0245242	9.18803	4.0011e-20	1.46984e-18
Arrdc3	ENSMUSG00000074794.10	5657.37	-0.428359	0.0466462	-9.18315	4.18676e-20	1.53522e-18
Elk1	ENSMUSG00000009406.13	7077.39	0.258414	0.0281459	9.18123	4.26194e-20	1.55993e-18
Edem2	ENSMUSG00000038312.10	3545.43	0.341169	0.0371957	9.17227	4.63161e-20	1.69214e-18
Foxo4	ENSMUSG00000042903.8	6807.36	0.275345	0.030031	9.16869	4.78821e-20	1.74617e-18
Ank	ENSMUSG00000022265.7	31532.7	-0.359983	0.0392763	-9.16539	4.93665e-20	1.79703e-18
Foxc2	ENSMUSG00000046714.7	1998.7	-0.44313	0.0483822	-9.15895	5.24055e-20	1.90419e-18
Enpp5	ENSMUSG00000023960.13	1930.44	0.444594	0.0485688	9.1539	5.49143e-20	1.99174e-18
Sept9	ENSMUSG00000059248.13	58839.2	0.227517	0.0248705	9.14804	5.79734e-20	2.09889e-18
Ppp2r5b	ENSMUSG00000024777.10	13867	0.31289	0.0342071	9.14693	5.85749e-20	2.11684e-18
Asb14	ENSMUSG00000021898.15	671.44	-0.744269	0.0814271	-9.14031	6.22708e-20	2.24635e-18
Ccne1	ENSMUSG00000002068.16	5178.67	0.401411	0.0439418	9.13505	6.53769e-20	2.35416e-18
Mc5r	ENSMUSG00000007480.4	197.12	1.06153	0.116289	9.12836	6.95429e-20	2.49519e-18
Mt2	ENSMUSG00000031762.7	16312.9	-0.462628	0.0506798	-9.12845	6.94888e-20	2.49519e-18
Arih2	ENSMUSG00000064145.12	13657.5	-0.283336	0.0310455	-9.12646	7.07789e-20	2.535e-18
Snhg5	ENSMUSG00000097195.9	4245.49	-0.409059	0.0448281	-9.12505	7.17005e-20	2.56342e-18
Piwil2	ENSMUSG00000033644.5	144.657	-1.45773	0.159879	-9.11772	7.67225e-20	2.73808e-18
Lfng	ENSMUSG00000029570.5	1504.57	0.465296	0.0510351	9.11718	7.71012e-20	2.7467e-18
Slc30a1	ENSMUSG00000037434.7	4304.33	-0.393527	0.0431682	-9.11612	7.78585e-20	2.76875e-18
Luc7l	ENSMUSG00000024188.16	13710.5	-0.213946	0.0234825	-9.11087	8.17233e-20	2.90103e-18
Dcbld2	ENSMUSG00000035107.13	23965.4	0.290202	0.0318955	9.09852	9.1568e-20	3.24475e-18
Bpnt1	ENSMUSG00000026617.16	6726.72	-0.243275	0.0267388	-9.09821	9.18341e-20	3.24843e-18
Msantd3	ENSMUSG00000039693.11	3630.1	-0.282246	0.0310345	-9.09459	9.49447e-20	3.35254e-18
Egr2	ENSMUSG00000037868.15	525.862	-0.678429	0.0746155	-9.09233	9.69354e-20	3.4168e-18
Atp8b2	ENSMUSG00000060671.12	17469.4	0.247171	0.0271896	9.09065	9.84509e-20	3.46412e-18
Nipsnap1	ENSMUSG00000034285.15	683.515	0.61229	0.0673675	9.08881	1.00125e-19	3.51686e-18
Myom2	ENSMUSG00000031461.4	116279	-0.314259	0.0345922	-9.08469	1.03994e-19	3.63998e-18
Gsta4	ENSMUSG00000032348.6	4402.21	-0.712581	0.0784363	-9.08483	1.03858e-19	3.63998e-18
F2r	ENSMUSG00000048376.6	21740.1	-0.359421	0.0395677	-9.08368	1.04963e-19	3.66747e-18
Gm5611	ENSMUSG00000090602.3	2214.22	-0.392894	0.0433385	-9.06572	1.23789e-19	4.31773e-18
Cd47	ENSMUSG00000055447.19	10919.1	0.273972	0.0302363	9.06102	1.29231e-19	4.4997e-18
Gpr62	ENSMUSG00000091735.2	146.217	-1.21396	0.134041	-9.05666	1.34506e-19	4.67527e-18
Txnip	ENSMUSG00000038393.14	19557.8	0.388766	0.0429353	9.0547	1.36949e-19	4.75192e-18
Mtus2	ENSMUSG00000029651.16	649.398	-0.692614	0.0765226	-9.05111	1.41523e-19	4.90212e-18
Them6	ENSMUSG00000056665.2	3924.83	0.401373	0.0443709	9.04586	1.48491e-19	5.13459e-18
Cct5	ENSMUSG00000022234.15	70200.9	-0.299098	0.033083	-9.04084	1.5547e-19	5.36667e-18
Dkk2	ENSMUSG00000028031.6	1128.23	0.924914	0.102354	9.0364	1.61909e-19	5.57932e-18
Gas5	ENSMUSG00000053332.13	16713.3	-0.299983	0.0332058	-9.03406	1.65419e-19	5.69049e-18
Ctso	ENSMUSG00000028015.3	1963.64	0.537113	0.0594742	9.03101	1.70089e-19	5.84109e-18
Lats2	ENSMUSG00000021959.16	6876.29	-0.460751	0.0510238	-9.03013	1.7147e-19	5.87842e-18
Pde5a	ENSMUSG00000053965.10	8372.54	0.35232	0.0390581	9.02042	1.87371e-19	6.41256e-18
Gdpd5	ENSMUSG00000035314.10	3433.35	0.571968	0.0634217	9.0185	1.90684e-19	6.51482e-18
Vmn2r79	ENSMUSG00000090362.2	225.183	-1.00145	0.111107	-9.01336	1.99846e-19	6.8162e-18
Tgfa	ENSMUSG00000029999.14	139.409	-1.19829	0.133004	-9.00942	2.07155e-19	7.05348e-18
Lyar	ENSMUSG00000067367.9	4620.92	-0.336259	0.0373289	-9.00802	2.09806e-19	7.13162e-18
Creb3l2	ENSMUSG00000038648.5	9276.17	0.305954	0.0340174	8.99403	2.38324e-19	8.08728e-18
Arhgef19	ENSMUSG00000028919.11	10454	0.349835	0.0389015	8.99283	2.40953e-19	8.16264e-18
Gm5844	ENSMUSG00000082896.1	1252.55	-0.501025	0.0557251	-8.99102	2.44957e-19	8.28428e-18
Gm4734	ENSMUSG00000106208.1	82.849	-1.42306	0.158372	-8.98555	2.57452e-19	8.69215e-18
Snhg4	ENSMUSG00000117694.1	686.556	-0.647657	0.0720812	-8.98511	2.58482e-19	8.71222e-18
Ephx3	ENSMUSG00000037577.13	61.7483	-1.66909	0.185966	-8.97523	2.82753e-19	9.51428e-18
Pcf11	ENSMUSG00000041328.16	8574.54	-0.345658	0.0385146	-8.97474	2.84012e-19	9.54062e-18
Hspa9	ENSMUSG00000024359.10	150528	-0.246658	0.0274889	-8.97299	2.88564e-19	9.6773e-18
C1qtnf1	ENSMUSG00000017446.14	2451.51	0.497437	0.0554469	8.97142	2.92707e-19	9.79979e-18
Opn3	ENSMUSG00000026525.9	3005.6	0.403718	0.0450105	8.96943	2.98054e-19	9.96218e-18
Trim54	ENSMUSG00000062077.14	7479.1	-0.429909	0.047999	-8.95663	3.34745e-19	1.11699e-17
Ppp1r3a	ENSMUSG00000042717.5	1300.95	-0.696931	0.0778704	-8.94988	3.55866e-19	1.18549e-17
Cdk17	ENSMUSG00000020015.10	10143.2	0.285167	0.0318693	8.948	3.6198e-19	1.20385e-17
Maoa	ENSMUSG00000025037.6	10558.5	-0.278914	0.0311788	-8.94565	3.69771e-19	1.22773e-17
1110038B12Rik	ENSMUSG00000092203.7	10128.9	-0.363281	0.0406202	-8.94336	3.77513e-19	1.25136e-17
Esf1	ENSMUSG00000045624.15	9848.45	-0.310859	0.0347807	-8.93769	3.97376e-19	1.31502e-17
Ptges3-ps	ENSMUSG00000040078.9	3645.62	-0.351946	0.0393818	-8.93677	4.00719e-19	1.32389e-17
Ehd2	ENSMUSG00000074364.6	51815.2	0.233036	0.0260831	8.93438	4.0945e-19	1.35051e-17
Nsun2	ENSMUSG00000021595.18	19105.8	-0.225338	0.025224	-8.93348	4.1282e-19	1.35939e-17
Adgrg1	ENSMUSG00000031785.16	7399.12	0.425666	0.0476597	8.93136	4.20812e-19	1.38343e-17
Abhd8	ENSMUSG00000007950.9	14027	0.231089	0.0259019	8.9217	4.59205e-19	1.50717e-17
Npr3	ENSMUSG00000022206.7	1025.89	-0.861254	0.0965487	-8.92041	4.6455e-19	1.52222e-17
Cd80	ENSMUSG00000075122.5	19239.6	0.279788	0.0313907	8.91311	4.96209e-19	1.6233e-17
Gm12415	ENSMUSG00000086413.1	198.268	0.930302	0.104467	8.90525	5.32682e-19	1.73978e-17
Pdp2	ENSMUSG00000048371.8	1773.9	0.529132	0.0595043	8.89233	5.98386e-19	1.95119e-17
Wfikkn1	ENSMUSG00000071192.6	165.919	-0.964005	0.108561	-8.87985	6.69528e-19	2.17961e-17
Gar1	ENSMUSG00000028010.16	3440.36	-0.4643	0.0523013	-8.87742	6.84271e-19	2.22399e-17
Tbc1d16	ENSMUSG00000039976.4	2085.81	0.540448	0.0609629	8.86519	7.63733e-19	2.47823e-17
Hif1a	ENSMUSG00000021109.13	34015.3	0.352376	0.0397896	8.85598	8.29484e-19	2.68723e-17
Nacad	ENSMUSG00000041073.10	687.697	0.492033	0.0555765	8.85326	8.50025e-19	2.74933e-17
Mcub	ENSMUSG00000027994.14	2259.68	0.56051	0.0634451	8.83457	1.00486e-18	3.2449e-17
Slc35d2	ENSMUSG00000033114.11	814.322	0.504499	0.0572101	8.81835	1.16156e-18	3.74374e-17
Robo2	ENSMUSG00000052516.19	2548.89	-0.557057	0.0631713	-8.81821	1.16308e-18	3.74374e-17
Surf6	ENSMUSG00000036160.13	5167.22	-0.308254	0.0349703	-8.81474	1.19965e-18	3.85526e-17
Mrgprf	ENSMUSG00000031070.15	3201	0.463785	0.0526617	8.80688	1.28675e-18	4.12852e-17
Dedd2	ENSMUSG00000054499.9	1923.95	-0.403298	0.0458613	-8.79385	1.44517e-18	4.62939e-17
Cemip	ENSMUSG00000052353.13	4006.44	-0.400908	0.0456058	-8.79073	1.48595e-18	4.75242e-17
Sec16b	ENSMUSG00000026589.14	3831.68	0.286545	0.0326173	8.78507	1.56269e-18	4.9899e-17
Plekhb2	ENSMUSG00000026123.11	20680.5	0.234907	0.0267497	8.78166	1.61074e-18	5.13514e-17
Zbtb2	ENSMUSG00000075327.10	2192.56	-0.351833	0.0400687	-8.78074	1.62396e-18	5.16905e-17
Btbd2	ENSMUSG00000003344.14	7470.33	0.265246	0.0302093	8.78029	1.63052e-18	5.1817e-17
Topors	ENSMUSG00000036822.6	11577.7	-0.281076	0.0320233	-8.77724	1.6754e-18	5.31587e-17
Zfp874b	ENSMUSG00000059839.9	1772.14	-0.513421	0.0585006	-8.77635	1.68867e-18	5.34951e-17
Calcrl	ENSMUSG00000059588.13	4494.99	0.440396	0.0501931	8.77403	1.72386e-18	5.45235e-17
Cebpb	ENSMUSG00000056501.3	8623.72	-0.330981	0.0377331	-8.77163	1.76105e-18	5.56118e-17
Gm10639	ENSMUSG00000074179.11	190.272	-1.14807	0.13091	-8.76989	1.78843e-18	5.63876e-17
Mfsd9	ENSMUSG00000041945.12	851.344	0.558343	0.0637041	8.76463	1.87392e-18	5.89901e-17
Reep3	ENSMUSG00000019873.8	11602.1	0.241436	0.0275553	8.76189	1.92001e-18	6.0346e-17
Pes1	ENSMUSG00000020430.12	21545.5	-0.285885	0.0327061	-8.74102	2.31022e-18	7.24967e-17
Cd200r2	ENSMUSG00000090176.1	190.721	0.905718	0.103658	8.73753	2.38254e-18	7.46491e-17
Twnk	ENSMUSG00000025209.5	3648.12	-0.33941	0.0388601	-8.73417	2.45448e-18	7.6783e-17
Gm20658	ENSMUSG00000093765.7	57.6111	-1.84607	0.211497	-8.72857	2.57917e-18	8.05578e-17
Dera	ENSMUSG00000030225.11	4270.16	0.410441	0.0470374	8.72585	2.64184e-18	8.23867e-17
Ap3m2	ENSMUSG00000031539.6	3056.7	0.324986	0.037271	8.71953	2.79364e-18	8.69853e-17
Ears2	ENSMUSG00000030871.11	1806.11	-0.336373	0.038584	-8.71793	2.83329e-18	8.80827e-17
Tspan31	ENSMUSG00000006736.9	16191.9	0.209523	0.0240567	8.70956	3.05051e-18	9.46888e-17
Plat	ENSMUSG00000031538.6	9240.15	0.381765	0.043842	8.70775	3.09976e-18	9.60686e-17
Fdxr	ENSMUSG00000018861.8	2104.07	0.390172	0.0448158	8.70614	3.14397e-18	9.7288e-17
Sh3pxd2b	ENSMUSG00000040711.8	24954.5	0.290091	0.0333224	8.7056	3.15912e-18	9.7606e-17
Acad10	ENSMUSG00000029456.12	1793.56	0.499788	0.057416	8.70469	3.18456e-18	9.82404e-17
Adhfe1	ENSMUSG00000025911.14	144.654	-1.23756	0.142183	-8.704	3.20383e-18	9.86828e-17
Qtrt2	ENSMUSG00000022704.16	3060.03	-0.494911	0.056883	-8.70051	3.30395e-18	1.0161e-16
Jade3	ENSMUSG00000037315.15	1739.35	-0.330816	0.0380478	-8.69475	3.47605e-18	1.06739e-16
Abca7	ENSMUSG00000035722.15	10919.9	0.329896	0.0379638	8.68975	3.63247e-18	1.11372e-16
Lrrc10b	ENSMUSG00000090291.3	169.338	1.06878	0.123119	8.68084	3.92872e-18	1.2027e-16
Gale	ENSMUSG00000028671.16	7363.73	0.514524	0.0592802	8.67952	3.97445e-18	1.21485e-16
Marcksl1	ENSMUSG00000047945.6	8751.92	0.360452	0.0416017	8.66436	4.54049e-18	1.38575e-16
Eef1d	ENSMUSG00000055762.16	31281	-0.332316	0.0383864	-8.65713	4.83799e-18	1.4743e-16
B4galnt3	ENSMUSG00000041372.10	854.962	0.906295	0.104728	8.6538	4.98139e-18	1.51569e-16
Rhob	ENSMUSG00000054364.5	94201	0.271127	0.031344	8.65005	5.1475e-18	1.56386e-16
Ndfip1	ENSMUSG00000024425.4	23503.6	0.18159	0.0209937	8.64973	5.16221e-18	1.56595e-16
Egr1	ENSMUSG00000038418.7	6898.13	-0.455101	0.0526579	-8.6426	5.49501e-18	1.66438e-16
Mmp13	ENSMUSG00000050578.10	504.952	0.703445	0.0813955	8.6423	5.50909e-18	1.66613e-16
Gm48544	ENSMUSG00000113049.1	96.9029	-1.6459	0.190577	-8.6364	5.80146e-18	1.7519e-16
H2-K2	ENSMUSG00000067203.8	1680.9	0.445377	0.0515753	8.63546	5.84932e-18	1.76369e-16
Syk	ENSMUSG00000021457.14	3526.63	0.382366	0.0442914	8.63296	5.97859e-18	1.79996e-16
Ddx39b	ENSMUSG00000019432.15	37883.9	-0.248104	0.0287526	-8.62889	6.19491e-18	1.86229e-16
Aqp1	ENSMUSG00000004655.5	14185.9	0.548386	0.0635581	8.62811	6.23758e-18	1.8723e-16
Gm6682	ENSMUSG00000091269.2	2053.59	0.451594	0.0523485	8.62667	6.3162e-18	1.89306e-16
Capn2	ENSMUSG00000026509.15	59283.8	0.199278	0.0231234	8.61802	6.81224e-18	2.03868e-16
Lpcat1	ENSMUSG00000021608.15	5399.59	0.278245	0.0322975	8.61505	6.99116e-18	2.0891e-16
Phgdh	ENSMUSG00000053398.11	21741	-0.357439	0.0415221	-8.6084	7.40861e-18	2.21055e-16
Epop	ENSMUSG00000043439.5	552.365	0.544265	0.0632344	8.6071	7.49325e-18	2.23247e-16
Zbtb7b	ENSMUSG00000028042.15	9977.47	0.36844	0.0428352	8.60136	7.87792e-18	2.34359e-16
Rab13	ENSMUSG00000027935.14	2834.55	0.29922	0.0348059	8.59682	8.19529e-18	2.43439e-16
Cmtr2	ENSMUSG00000046441.5	2149.52	-0.329016	0.0382965	-8.59128	8.60073e-18	2.55104e-16
Naa50	ENSMUSG00000022698.17	33813.9	-0.339167	0.0394797	-8.59091	8.62797e-18	2.55533e-16
Afap1l2	ENSMUSG00000025083.18	6018.45	0.295007	0.0343429	8.59006	8.69221e-18	2.57056e-16
Rtl3	ENSMUSG00000047686.9	271.016	1.02075	0.118865	8.5875	8.88835e-18	2.62469e-16
Mccc2	ENSMUSG00000021646.9	2577.93	0.322984	0.0376191	8.58562	9.03459e-18	2.66394e-16
Kcmf1	ENSMUSG00000055239.10	23665	-0.231109	0.0269201	-8.585	9.08392e-18	2.67455e-16
Fgfr3	ENSMUSG00000054252.18	1274.49	-0.471475	0.0549328	-8.58276	9.26239e-18	2.72309e-16
Glrb	ENSMUSG00000028020.16	3480.82	0.362254	0.0422229	8.57957	9.52254e-18	2.79547e-16
Erg28	ENSMUSG00000021252.11	4064.59	0.33041	0.0385132	8.57914	9.55809e-18	2.8018e-16
Rcl1	ENSMUSG00000024785.7	2745.32	-0.31357	0.0365638	-8.57596	9.82607e-18	2.87614e-16
Nop56	ENSMUSG00000027405.16	19198.6	-0.378774	0.0441854	-8.57238	1.01371e-17	2.96283e-16
Clic1	ENSMUSG00000007041.9	49168.6	0.245608	0.0286807	8.56354	1.09451e-17	3.19435e-16
Zfp623	ENSMUSG00000050846.9	4145.02	-0.252058	0.0294386	-8.56215	1.10781e-17	3.22846e-16
Tbc1d14	ENSMUSG00000029192.17	4896.06	0.247835	0.0289464	8.56185	1.11074e-17	3.2323e-16
Tcn2	ENSMUSG00000020432.12	5387.64	0.321107	0.0375252	8.55709	1.15748e-17	3.36342e-16
Cdh15	ENSMUSG00000031962.6	61910	0.245279	0.028666	8.55643	1.16412e-17	3.3778e-16
Gm43860	ENSMUSG00000106928.1	546.627	-0.575585	0.0673026	-8.5522	1.20768e-17	3.49912e-16
Gm37376	ENSMUSG00000102349.1	4073.91	-0.304262	0.0355812	-8.5512	1.21813e-17	3.5243e-16
Tspan14	ENSMUSG00000037824.6	26865.7	0.240057	0.0281061	8.54112	1.32931e-17	3.84042e-16
Esr1	ENSMUSG00000019768.16	2440.05	0.330781	0.0387453	8.53733	1.37359e-17	3.96264e-16
Plxnd1	ENSMUSG00000030123.15	20426.1	0.306585	0.0359118	8.53715	1.37572e-17	3.96307e-16
Glul	ENSMUSG00000026473.16	16682.2	-0.262874	0.0308015	-8.53448	1.40789e-17	4.04991e-16
Mthfd2	ENSMUSG00000005667.8	18627.2	-0.350942	0.0411539	-8.52755	1.49474e-17	4.29357e-16
Pa2g4	ENSMUSG00000025364.13	38095.6	-0.23939	0.0280786	-8.52571	1.5187e-17	4.35616e-16
L1cam	ENSMUSG00000031391.18	5750.81	0.488095	0.0572652	8.52342	1.54911e-17	4.437e-16
Apoe	ENSMUSG00000002985.16	483.278	-0.856967	0.10056	-8.52192	1.56931e-17	4.48844e-16
Lars	ENSMUSG00000024493.9	31562.8	-0.270329	0.031724	-8.52127	1.57819e-17	4.50742e-16
Hebp1	ENSMUSG00000042770.8	1327.92	0.483129	0.0567145	8.51862	1.61469e-17	4.60509e-16
Dnajc12	ENSMUSG00000036764.12	582.423	0.600566	0.0706314	8.50281	1.85056e-17	5.27029e-16
Pik3r2	ENSMUSG00000031834.15	23860.5	0.217649	0.0256348	8.49035	2.06014e-17	5.85882e-16
Hsd17b11	ENSMUSG00000029311.16	1436.62	0.465043	0.0547863	8.48831	2.09671e-17	5.95435e-16
Cyfip1	ENSMUSG00000030447.15	22505.8	0.195996	0.0231013	8.48418	2.17241e-17	6.16059e-16
Popdc3	ENSMUSG00000019848.14	23370.2	0.277021	0.0326529	8.4838	2.17952e-17	6.17201e-16
Mrpl54	ENSMUSG00000034932.4	4958.63	0.379892	0.0447875	8.48209	2.21181e-17	6.25462e-16
Chrnb1	ENSMUSG00000041189.9	28180.6	-0.265228	0.0312896	-8.47656	2.31957e-17	6.55009e-16
Spn	ENSMUSG00000051457.7	2748.38	-0.378639	0.0446911	-8.47237	2.4046e-17	6.78064e-16
Syne3	ENSMUSG00000054150.12	5292.75	0.425234	0.0502512	8.46217	2.62449e-17	7.39028e-16
Pip4p1	ENSMUSG00000035953.14	6127.99	0.256644	0.0303343	8.46051	2.66219e-17	7.48592e-16
Slc3a2	ENSMUSG00000010095.13	29049.2	-0.43711	0.0516735	-8.45907	2.69518e-17	7.56804e-16
Pmvk	ENSMUSG00000027952.16	5307.59	0.536025	0.0633909	8.45588	2.76998e-17	7.76719e-16
Plekha5	ENSMUSG00000030231.11	5540.85	0.317415	0.0375486	8.45345	2.82809e-17	7.91904e-16
Ro60	ENSMUSG00000018199.9	12213.8	0.343196	0.0406307	8.44672	2.99612e-17	8.37784e-16
Slc2a1	ENSMUSG00000028645.11	23195.2	0.26376	0.0312312	8.4454	3.02997e-17	8.46066e-16
Igha	ENSMUSG00000095079.6	36.0064	-2.1675	0.256745	-8.44221	3.11393e-17	8.68302e-16
Armcx1	ENSMUSG00000033460.14	5581.07	0.27092	0.0321059	8.43832	3.21937e-17	8.96453e-16
Apbb1ip	ENSMUSG00000026786.14	1736.7	-0.510597	0.0605144	-8.4376	3.23923e-17	9.00731e-16
Sbk1	ENSMUSG00000042978.11	6390.44	0.398105	0.0471981	8.43478	3.31813e-17	9.21392e-16
Me2	ENSMUSG00000024556.4	8421	0.28884	0.0342716	8.42795	3.51765e-17	9.75441e-16
Nhsl1	ENSMUSG00000039835.16	11923.9	0.30655	0.0363833	8.42557	3.59011e-17	9.94158e-16
Cry2	ENSMUSG00000068742.11	5440.56	0.473129	0.0561814	8.42145	3.71839e-17	1.02826e-15
Rrp12	ENSMUSG00000035049.4	15527	-0.333963	0.0396653	-8.41953	3.78008e-17	1.04388e-15
Adamts14	ENSMUSG00000059901.12	12681.9	0.360418	0.0428376	8.41359	3.97657e-17	1.09662e-15
Abca8b	ENSMUSG00000020620.14	3358	0.309753	0.0368222	8.41213	4.02633e-17	1.10882e-15
Rin3	ENSMUSG00000044456.16	5344.72	0.327136	0.0389083	8.40787	4.1752e-17	1.14824e-15
Gm4204	ENSMUSG00000079139.4	10215.3	-0.26802	0.0318845	-8.40596	4.24364e-17	1.16546e-15
Krt19	ENSMUSG00000020911.14	1389.8	0.761945	0.0907124	8.39957	4.48116e-17	1.22901e-15
Slc26a4	ENSMUSG00000020651.8	105.712	2.20208	0.262449	8.39051	4.84043e-17	1.32572e-15
Arap1	ENSMUSG00000032812.18	6892.41	0.331424	0.0395265	8.38485	5.07908e-17	1.38918e-15
Lamc2	ENSMUSG00000026479.13	5924.01	0.401885	0.0479336	8.3842	5.10727e-17	1.39499e-15
Tubb4a	ENSMUSG00000062591.5	147.529	0.992632	0.118535	8.37418	5.56075e-17	1.51678e-15
Nebl	ENSMUSG00000053702.16	951.961	0.493327	0.0590013	8.36128	6.20396e-17	1.68992e-15
Cdc42bpg	ENSMUSG00000024769.7	6084.99	0.3394	0.0405975	8.36012	6.26547e-17	1.70436e-15
Serping1	ENSMUSG00000023224.12	4517.32	0.394378	0.0472949	8.3387	7.51097e-17	2.03763e-15
Pls3	ENSMUSG00000016382.15	49504.7	0.261047	0.0313053	8.33873	7.50909e-17	2.03763e-15
Dnajb5	ENSMUSG00000036052.14	8432.42	0.324308	0.0388986	8.33726	7.60295e-17	2.05979e-15
Mdn1	ENSMUSG00000058006.12	15197.9	-0.438823	0.0526629	-8.33268	7.90338e-17	2.13829e-15
Dio2	ENSMUSG00000007682.6	15597.4	-0.396999	0.04766	-8.32982	8.09667e-17	2.18763e-15
Bend3	ENSMUSG00000038214.15	2799.13	-0.454484	0.0545774	-8.32734	8.26796e-17	2.2309e-15
Nuak2	ENSMUSG00000009772.15	2361.94	-0.411309	0.0494153	-8.32351	8.53945e-17	2.30105e-15
Gnb4	ENSMUSG00000027669.14	3377.6	0.323397	0.0388877	8.31617	9.08548e-17	2.4449e-15
Slfn5	ENSMUSG00000054404.13	279.061	1.42386	0.171247	8.31468	9.19975e-17	2.47232e-15
St3gal4	ENSMUSG00000032038.7	5422.99	0.388311	0.0467528	8.30562	9.92992e-17	2.66497e-15
Scx	ENSMUSG00000034161.8	24996.8	0.370066	0.0446263	8.29255	1.10845e-16	2.97086e-15
Cask	ENSMUSG00000031012.17	17817.1	0.292892	0.0353254	8.29128	1.12039e-16	2.99885e-15
Gart	ENSMUSG00000022962.15	10364	-0.28349	0.0341977	-8.28972	1.13511e-16	3.03419e-15
Fam234b	ENSMUSG00000030207.15	2005.71	0.376868	0.0454763	8.28713	1.16019e-16	3.09708e-15
Selenon	ENSMUSG00000050989.9	11894.1	0.342145	0.0413011	8.28416	1.18943e-16	3.17091e-15
Epb41l4a	ENSMUSG00000024376.7	8796.45	0.280425	0.0338534	8.28351	1.19599e-16	3.18176e-15
Ptcd1	ENSMUSG00000029624.10	4521.68	-0.229438	0.0276984	-8.28344	1.19668e-16	3.18176e-15
Pgam1-ps2	ENSMUSG00000082016.3	11582.2	0.269285	0.0325219	8.28013	1.23045e-16	3.26721e-15
Sqle	ENSMUSG00000022351.14	30865.2	0.309621	0.0373969	8.27933	1.23875e-16	3.28489e-15
Epha4	ENSMUSG00000026235.14	2004.59	-0.400612	0.0483955	-8.27788	1.25391e-16	3.32069e-15
Igf2r	ENSMUSG00000023830.14	62505.3	0.297208	0.0359082	8.27688	1.26442e-16	3.34411e-15
Nol3	ENSMUSG00000014776.7	7493.5	0.267305	0.0323454	8.26409	1.4077e-16	3.71815e-15
Aqp5	ENSMUSG00000044217.17	13153.9	-0.638408	0.0773158	-8.25715	1.49196e-16	3.9355e-15
Tesc	ENSMUSG00000029359.13	158.207	1.2118	0.146857	8.25159	1.56306e-16	4.11765e-15
Riox1	ENSMUSG00000046791.8	2482.63	-0.260087	0.0315234	-8.25061	1.57588e-16	4.14595e-15
Adgrb2	ENSMUSG00000028782.14	114.321	1.50913	0.18292	8.25022	1.58106e-16	4.15411e-15
Tra2b	ENSMUSG00000022858.16	19089.7	-0.241453	0.0292751	-8.24771	1.61459e-16	4.23665e-15
Cavin3	ENSMUSG00000037060.3	11378.1	0.344384	0.0417906	8.24071	1.71199e-16	4.48635e-15
Dusp4	ENSMUSG00000031530.6	7442.2	-0.428433	0.0519986	-8.23933	1.7318e-16	4.53233e-15
Cct6a	ENSMUSG00000029447.11	51144.2	-0.323838	0.0393199	-8.23598	1.78094e-16	4.65487e-15
Gm17491	ENSMUSG00000097042.2	980.087	-0.615912	0.074821	-8.23181	1.84399e-16	4.81336e-15
Rhbdl2	ENSMUSG00000043333.12	726.562	0.545285	0.0663043	8.22397	1.96869e-16	5.13217e-15
Taf4b	ENSMUSG00000054321.7	878.577	-0.570753	0.0694032	-8.22374	1.97256e-16	5.13559e-15
Gm20687	ENSMUSG00000100162.2	116.41	1.10838	0.134899	8.21636	2.09779e-16	5.45452e-15
Atp9a	ENSMUSG00000027546.15	2550.67	-0.636049	0.0774415	-8.21328	2.15227e-16	5.58893e-15
Gsr	ENSMUSG00000031584.16	9302.65	-0.33874	0.0412612	-8.20965	2.21834e-16	5.75303e-15
Plcb1	ENSMUSG00000051177.16	493.791	0.600914	0.0732199	8.20697	2.26847e-16	5.87542e-15
Plpp3	ENSMUSG00000028517.8	5294.28	-0.41065	0.0500729	-8.20103	2.38333e-16	6.16494e-15
Dnaja4	ENSMUSG00000032285.15	5611.58	-0.286103	0.0348923	-8.1996	2.41196e-16	6.23095e-15
Olfm1	ENSMUSG00000026833.18	30458.2	0.332618	0.0405798	8.19665	2.47175e-16	6.37718e-15
Trib1	ENSMUSG00000032501.9	2715.52	-0.491696	0.0600406	-8.18939	2.62563e-16	6.76547e-15
Rab3d	ENSMUSG00000019066.13	2062.05	0.48654	0.0594198	8.18818	2.6521e-16	6.82489e-15
Vps37b	ENSMUSG00000066278.6	4773.25	-0.369524	0.0451391	-8.18635	2.69279e-16	6.92071e-15
Aar2	ENSMUSG00000027628.10	8518.58	-0.252948	0.0309046	-8.18481	2.72731e-16	7.00045e-15
Aen	ENSMUSG00000030609.18	17461.9	-0.186594	0.0228057	-8.1819	2.79406e-16	7.1626e-15
Sema3g	ENSMUSG00000021904.6	518.265	0.713996	0.0872704	8.18142	2.80515e-16	7.18184e-15
Il2rg	ENSMUSG00000031304.18	517.132	0.664733	0.081254	8.18092	2.81679e-16	7.20243e-15
Gsap	ENSMUSG00000039934.12	2740.3	0.355888	0.0435261	8.17642	2.92396e-16	7.46691e-15
Rps6ka2	ENSMUSG00000023809.10	7724.16	0.448567	0.054876	8.17419	2.97855e-16	7.59664e-15
Mettl6	ENSMUSG00000021891.8	6407.02	-0.323215	0.0395477	-8.1728	3.01322e-16	7.67529e-15
Serpinc1	ENSMUSG00000026715.12	296.529	-1.35465	0.165832	-8.16883	3.114e-16	7.9219e-15
Il1rap	ENSMUSG00000022514.14	1869.74	0.413412	0.050681	8.15715	3.43028e-16	8.71545e-15
Ilvbl	ENSMUSG00000032763.11	6200.29	0.261987	0.0321268	8.1548	3.49755e-16	8.8751e-15
Gzmm	ENSMUSG00000054206.2	178.825	-0.845714	0.103716	-8.15414	3.51672e-16	8.91242e-15
Ivns1abp	ENSMUSG00000023150.14	47494.4	-0.254595	0.031236	-8.15068	3.61874e-16	9.15338e-15
Iars	ENSMUSG00000037851.13	31850.9	-0.257054	0.0315381	-8.15061	3.62094e-16	9.15338e-15
Gm5620	ENSMUSG00000056904.3	6485.22	0.443247	0.0543956	8.14858	3.68208e-16	9.2962e-15
Anp32a	ENSMUSG00000032249.14	12903.9	0.351794	0.0431788	8.14738	3.71895e-16	9.37748e-15
Pum3	ENSMUSG00000041360.8	14725.9	-0.318727	0.0391434	-8.14254	3.87063e-16	9.74767e-15
Hebp2	ENSMUSG00000019853.6	1656.53	0.508474	0.0624838	8.1377	4.02868e-16	1.01329e-14
Pak1ip1	ENSMUSG00000038683.16	17169.8	-0.255567	0.0314331	-8.13052	4.27466e-16	1.07247e-14
Nqo1	ENSMUSG00000003849.8	2995.12	-0.520015	0.0639575	-8.13063	4.27066e-16	1.07247e-14
Nr3c1	ENSMUSG00000024431.15	11181.1	-0.332656	0.0409193	-8.12955	4.30895e-16	1.07972e-14
Gm11816	ENSMUSG00000086233.1	267.737	0.842213	0.10362	8.12793	4.36699e-16	1.09289e-14
Ldlr	ENSMUSG00000032193.9	27982.5	0.308735	0.0379879	8.12719	4.39348e-16	1.09815e-14
Slc39a3	ENSMUSG00000046822.13	7147.38	0.279527	0.034396	8.12672	4.4105e-16	1.10103e-14
Nsmce3	ENSMUSG00000070520.4	6992.31	-0.21228	0.0261279	-8.12466	4.48637e-16	1.11857e-14
Slc35e4	ENSMUSG00000048807.2	14312.2	-0.199937	0.0246529	-8.11009	5.05843e-16	1.25964e-14
Timm29	ENSMUSG00000048429.10	12173.9	-0.222482	0.0274345	-8.10955	5.08088e-16	1.26366e-14
Adra1b	ENSMUSG00000050541.14	436.68	0.913832	0.112705	8.1082	5.13755e-16	1.27616e-14
Tbc1d32	ENSMUSG00000038122.9	2839.04	0.305082	0.0376883	8.09489	5.73173e-16	1.42199e-14
Tsc22d3	ENSMUSG00000031431.13	21677.6	0.388274	0.0479676	8.09451	5.74974e-16	1.4247e-14
Gm49890	ENSMUSG00000117123.1	1356.53	-0.45175	0.0558425	-8.08972	5.97998e-16	1.47992e-14
Nif3l1	ENSMUSG00000026036.17	6180.17	-0.293325	0.0362896	-8.08289	6.32498e-16	1.56336e-14
Foxq1	ENSMUSG00000038415.10	675.276	-0.583382	0.0721863	-8.08161	6.3915e-16	1.57786e-14
Zfp622	ENSMUSG00000052253.6	17302.9	-0.244143	0.0302163	-8.07983	6.48587e-16	1.59918e-14
Ttbk2	ENSMUSG00000090100.7	5755.17	0.368041	0.0455805	8.07452	6.77402e-16	1.66818e-14
Simc1	ENSMUSG00000043183.18	2741.88	-0.481338	0.0596191	-8.07356	6.82795e-16	1.67939e-14
Lipa	ENSMUSG00000024781.16	8840.8	0.246832	0.0305818	8.07121	6.96057e-16	1.70991e-14
5430416N02Rik	ENSMUSG00000097772.7	1198.32	-0.460939	0.0571419	-8.06657	7.23034e-16	1.774e-14
Gadd45a	ENSMUSG00000036390.8	21618.2	-0.257642	0.0319494	-8.06405	7.38072e-16	1.80868e-14
Cyth3	ENSMUSG00000018001.18	8691.58	-0.210063	0.0260646	-8.05932	7.6722e-16	1.87781e-14
Sgcd	ENSMUSG00000020354.15	2061.4	-0.362442	0.0450021	-8.0539	8.01976e-16	1.96048e-14
Galns	ENSMUSG00000015027.11	4558.83	0.307755	0.0382202	8.05216	8.13486e-16	1.9862e-14
Nrn1	ENSMUSG00000039114.16	1257.79	0.390046	0.048463	8.04833	8.393e-16	2.04673e-14
Fblim1	ENSMUSG00000006219.12	9234.13	0.342331	0.0425436	8.0466	8.51248e-16	2.07334e-14
Gpr176	ENSMUSG00000040133.2	357.843	-0.792818	0.0985406	-8.0456	8.5821e-16	2.08776e-14
Ifrd2	ENSMUSG00000010048.10	3495.67	-0.376326	0.0468021	-8.04078	8.92703e-16	2.16903e-14
Jade1	ENSMUSG00000025764.14	8294.21	-0.370043	0.0460247	-8.0401	8.97624e-16	2.17834e-14
Afp	ENSMUSG00000054932.6	44.1901	-2.18263	0.27148	-8.03973	9.00378e-16	2.18238e-14
Kcnc2	ENSMUSG00000035681.7	768.366	0.525311	0.0653686	8.03615	9.27089e-16	2.24441e-14
Layn	ENSMUSG00000060594.6	3240.45	-0.308252	0.0383814	-8.03127	9.64708e-16	2.33266e-14
Zcchc24	ENSMUSG00000055538.7	38471	0.238775	0.029736	8.02983	9.76074e-16	2.3573e-14
Ddx27	ENSMUSG00000017999.16	12356	-0.241458	0.0301198	-8.0166	1.08708e-15	2.62222e-14
Otud4	ENSMUSG00000036990.13	24407.9	-0.331395	0.0413652	-8.01145	1.1336e-15	2.73115e-14
Pdk1	ENSMUSG00000006494.11	16464.4	0.423799	0.0529153	8.00901	1.15637e-15	2.78267e-14
Maea	ENSMUSG00000079562.7	26332.4	-0.17877	0.0223219	-8.00874	1.15885e-15	2.78527e-14
Nop16	ENSMUSG00000025869.11	7029.45	-0.305399	0.0381486	-8.00552	1.18965e-15	2.85588e-14
Myot	ENSMUSG00000024471.12	1864.86	-0.722164	0.090232	-8.00341	1.21016e-15	2.90163e-14
Gstm2	ENSMUSG00000040562.12	1905.44	0.420027	0.0525039	7.99992	1.24495e-15	2.98148e-14
Pdha1	ENSMUSG00000031299.10	74835.6	-0.278962	0.0348723	-7.99954	1.24887e-15	2.98728e-14
Prelid2	ENSMUSG00000056671.7	1186.63	0.483494	0.0604578	7.9972	1.27276e-15	3.03718e-14
Trp53	ENSMUSG00000059552.13	16287.5	-0.242573	0.030332	-7.99725	1.27225e-15	3.03718e-14
Tmem251	ENSMUSG00000046675.7	1712.39	-0.311096	0.0389024	-7.99683	1.27662e-15	3.04276e-14
Gpatch4	ENSMUSG00000028069.16	3820.31	-0.268984	0.0336579	-7.9917	1.33093e-15	3.16844e-14
Gmps	ENSMUSG00000027823.9	16165.7	-0.218222	0.0273081	-7.99111	1.33731e-15	3.17983e-14
Gm45767	ENSMUSG00000110702.1	126.249	-1.03253	0.129257	-7.98822	1.36905e-15	3.25146e-14
Tcf3	ENSMUSG00000020167.14	17767.5	0.206498	0.0258688	7.98253	1.43363e-15	3.4008e-14
Mxra7	ENSMUSG00000020814.13	18956.3	0.214961	0.0269332	7.98128	1.44825e-15	3.4314e-14
Mapk11	ENSMUSG00000053137.7	1915.6	0.319003	0.0399698	7.98111	1.45024e-15	3.43207e-14
Snhg3	ENSMUSG00000085241.7	1687.65	-0.413505	0.0518353	-7.97729	1.49586e-15	3.53584e-14
Tgfbr1	ENSMUSG00000007613.15	4163.06	-0.295493	0.037048	-7.97596	1.51203e-15	3.56984e-14
Clvs1	ENSMUSG00000041216.15	219.244	0.933958	0.117173	7.97077	1.57688e-15	3.71857e-14
Gm44829	ENSMUSG00000109157.1	75.6364	-1.43456	0.179985	-7.97043	1.5812e-15	3.72438e-14
Wwtr1	ENSMUSG00000027803.14	29825.4	0.231654	0.029072	7.96828	1.60899e-15	3.78537e-14
Raet1e	ENSMUSG00000053219.15	1963.83	0.420443	0.0527686	7.96768	1.61683e-15	3.79937e-14
Pfkfb4	ENSMUSG00000025648.18	2286.7	0.372152	0.0467319	7.96355	1.67179e-15	3.9239e-14
Lrit3	ENSMUSG00000093865.7	24.6827	-3.7112	0.466212	-7.96034	1.71568e-15	4.02219e-14
Gm16286	ENSMUSG00000024571.15	12968	-0.232043	0.0291547	-7.95903	1.73388e-15	4.06011e-14
Etv6	ENSMUSG00000030199.16	4697.16	-0.288313	0.0362262	-7.95868	1.73881e-15	4.06691e-14
Coq8a	ENSMUSG00000026489.13	21975.8	-0.337304	0.0424135	-7.95276	1.82394e-15	4.26105e-14
Ankrd13a	ENSMUSG00000041870.16	19939	0.238749	0.0300237	7.95202	1.83499e-15	4.28186e-14
Cplx2	ENSMUSG00000025867.8	4448.81	0.488501	0.0614713	7.94681	1.91368e-15	4.46029e-14
Coq10b	ENSMUSG00000025981.13	6655.71	-0.327274	0.0411869	-7.94608	1.92512e-15	4.48173e-14
Plekhb1	ENSMUSG00000030701.17	843.797	0.484252	0.0609447	7.94576	1.93002e-15	4.48791e-14
Pxdc1	ENSMUSG00000021411.16	4575.05	0.401936	0.0505898	7.94501	1.94176e-15	4.50998e-14
Prrx2	ENSMUSG00000039476.13	5302.47	0.286321	0.0360476	7.94284	1.97598e-15	4.58413e-14
Nmrk2	ENSMUSG00000004939.7	2016.42	0.494636	0.0623056	7.93888	2.04019e-15	4.72761e-14
Hps1	ENSMUSG00000025188.15	2301.01	0.480299	0.0605182	7.93644	2.08061e-15	4.81572e-14
Snx29	ENSMUSG00000071669.14	1154.4	0.358417	0.045169	7.93502	2.10461e-15	4.86563e-14
Gstt3	ENSMUSG00000001665.11	218.856	0.836788	0.105484	7.93284	2.14184e-15	4.94599e-14
Sri	ENSMUSG00000003161.15	5610.78	0.275791	0.0347802	7.92955	2.19934e-15	5.06709e-14
Gm21781	ENSMUSG00000095123.1	1552.83	-0.661442	0.0834139	-7.92964	2.19781e-15	5.06709e-14
Nsun5	ENSMUSG00000000916.15	2808.54	-0.280165	0.0353365	-7.92849	2.2182e-15	5.10467e-14
Rnasel	ENSMUSG00000066800.11	284.269	0.718333	0.0906375	7.92534	2.27519e-15	5.22979e-14
Kif13b	ENSMUSG00000060012.9	11060.4	0.402055	0.0507373	7.92424	2.29544e-15	5.27029e-14
Ly6a	ENSMUSG00000075602.10	48039.5	0.437533	0.0552211	7.92329	2.31306e-15	5.30467e-14
Slc5a3	ENSMUSG00000089774.2	7155.66	-0.566904	0.0715847	-7.91934	2.3877e-15	5.46958e-14
Bak1	ENSMUSG00000057789.14	19069.7	0.200722	0.0253465	7.91912	2.39196e-15	5.47308e-14
Sdcbp2	ENSMUSG00000027456.8	89.6597	-1.44815	0.182921	-7.9168	2.43711e-15	5.57002e-14
Sdf2l1	ENSMUSG00000022769.9	1843.9	0.348128	0.0439932	7.91322	2.50806e-15	5.72564e-14
Lpar4	ENSMUSG00000049929.7	1005.15	0.503595	0.0636417	7.91298	2.51307e-15	5.73055e-14
Limk1	ENSMUSG00000029674.13	10422.4	0.361078	0.0456419	7.9111	2.55122e-15	5.81091e-14
Etf1	ENSMUSG00000024360.8	42200	-0.209167	0.0264411	-7.91066	2.56028e-15	5.82492e-14
Bag3	ENSMUSG00000030847.8	15910.9	-0.30423	0.0384613	-7.91002	2.57348e-15	5.84832e-14
Galnt4	ENSMUSG00000090035.3	5515.31	0.259356	0.0328207	7.90221	2.74007e-15	6.21982e-14
Sestd1	ENSMUSG00000042272.17	9642.04	0.226027	0.0286135	7.89933	2.80416e-15	6.3581e-14
Flt3l	ENSMUSG00000110206.1	472.943	0.574263	0.0727066	7.89837	2.82585e-15	6.40004e-14
F2rl2	ENSMUSG00000021675.4	223.72	-0.866079	0.109723	-7.89331	2.94264e-15	6.65701e-14
Herc6	ENSMUSG00000029798.11	1266.05	0.870662	0.110371	7.88853	3.05758e-15	6.90922e-14
Snx1	ENSMUSG00000032382.14	21739.3	0.280838	0.0356016	7.88834	3.06227e-15	6.91202e-14
Fndc3a	ENSMUSG00000033487.14	15433.1	0.300618	0.0381456	7.88079	3.25323e-15	7.3348e-14
Ano5	ENSMUSG00000055489.8	22950.7	0.335849	0.0426456	7.87535	3.39781e-15	7.65215e-14
Phlda1	ENSMUSG00000020205.8	20225.3	-0.343161	0.0435787	-7.8745	3.42106e-15	7.69586e-14
Bsg	ENSMUSG00000023175.15	85729.7	0.2052	0.0260633	7.87311	3.45922e-15	7.77295e-14
Pigs	ENSMUSG00000041958.10	7874.98	0.219893	0.0279337	7.87196	3.4912e-15	7.83603e-14
2310057M21Rik	ENSMUSG00000040177.10	2967.07	-0.31725	0.040311	-7.87007	3.5445e-15	7.94675e-14
Noc2l	ENSMUSG00000095567.8	9611.6	-0.266	0.0339017	-7.84623	4.28733e-15	9.60141e-14
Nap1l2	ENSMUSG00000082229.1	412.677	0.624867	0.079677	7.8425	4.41659e-15	9.87985e-14
Tbc1d10a	ENSMUSG00000034412.13	3724.51	0.239496	0.0305403	7.84196	4.43563e-15	9.91136e-14
Itgb3	ENSMUSG00000020689.4	4357.44	0.31756	0.0405569	7.82999	4.87899e-15	1.08899e-13
Rhbdf1	ENSMUSG00000020282.18	10776.9	-0.24193	0.0309321	-7.82132	5.22724e-15	1.16542e-13
Trp53cor1	ENSMUSG00000085912.2	1083.52	0.483555	0.0618421	7.81919	5.31648e-15	1.184e-13
Emilin2	ENSMUSG00000024053.11	3336.65	0.3857	0.0493504	7.81554	5.47282e-15	1.21746e-13
Asb2	ENSMUSG00000021200.14	1095.82	-0.550451	0.0704481	-7.81357	5.55909e-15	1.23528e-13
Utp20	ENSMUSG00000004356.8	16990.2	-0.390528	0.0499838	-7.81308	5.58058e-15	1.23868e-13
Stab2	ENSMUSG00000035459.18	230.081	1.40534	0.180106	7.80284	6.05275e-15	1.342e-13
Usp38	ENSMUSG00000038250.9	12197.5	-0.301016	0.0386086	-7.7966	6.35952e-15	1.40845e-13
Net1	ENSMUSG00000021215.15	9578.07	0.26994	0.0346242	7.79628	6.37598e-15	1.41054e-13
Polr1b	ENSMUSG00000027395.15	4124.09	-0.399091	0.0511947	-7.79555	6.41287e-15	1.41713e-13
Tmem246	ENSMUSG00000039611.2	2244.86	-0.460107	0.0590759	-7.78841	6.78583e-15	1.4979e-13
Tsc22d2	ENSMUSG00000027806.9	13970.8	-0.367023	0.0471284	-7.78773	6.82251e-15	1.50433e-13
Tmem241	ENSMUSG00000049411.15	622.74	0.47313	0.0607973	7.78208	7.13392e-15	1.57127e-13
Gdf11	ENSMUSG00000025352.6	7798.91	0.263382	0.0338512	7.78059	7.2186e-15	1.58817e-13
Spidr	ENSMUSG00000041974.10	2703.27	0.312206	0.0401327	7.77933	7.29124e-15	1.60239e-13
Lrrc45	ENSMUSG00000025145.13	3908.04	0.249359	0.0320586	7.77824	7.35414e-15	1.61444e-13
Gm7901	ENSMUSG00000101431.1	1906.13	-0.381864	0.0491323	-7.77214	7.71706e-15	1.69226e-13
Shisa8	ENSMUSG00000096883.2	202.45	0.953135	0.122705	7.76772	7.99124e-15	1.75047e-13
Spata5	ENSMUSG00000027722.14	5646.94	-0.345278	0.0444597	-7.76609	8.09436e-15	1.77112e-13
Wbp1l	ENSMUSG00000047731.17	17631.4	0.253669	0.0326705	7.76447	8.19871e-15	1.79199e-13
Lars2	ENSMUSG00000035202.8	39442.1	-0.879507	0.113456	-7.752	9.04596e-15	1.97502e-13
Qtrt1	ENSMUSG00000002825.8	1895.86	-0.313388	0.0404485	-7.74782	9.34834e-15	2.03881e-13
Frmd5	ENSMUSG00000027238.17	367.993	0.669619	0.0864291	7.74761	9.3636e-15	2.03992e-13
Zc4h2	ENSMUSG00000035062.13	1338.61	0.406564	0.0524804	7.74697	9.41105e-15	2.04803e-13
Prkch	ENSMUSG00000021108.18	279.105	0.905934	0.117001	7.74295	9.71384e-15	2.11163e-13
G3bp1	ENSMUSG00000018583.5	42500.5	-0.146473	0.0189241	-7.74001	9.94063e-15	2.15858e-13
Gm1818	ENSMUSG00000091277.2	1167.56	-0.349056	0.0451008	-7.73948	9.98275e-15	2.16538e-13
Gm28875	ENSMUSG00000100975.2	874.129	0.432024	0.0558245	7.73897	1.00222e-14	2.17159e-13
Wrnip1	ENSMUSG00000021400.8	9080.55	-0.195006	0.0252048	-7.73687	1.01891e-14	2.20535e-13
Dbt	ENSMUSG00000000340.10	3600.37	0.253547	0.0327915	7.73211	1.0578e-14	2.28706e-13
Slc9a2	ENSMUSG00000026062.12	3742.73	0.423686	0.0548054	7.73073	1.06931e-14	2.30945e-13
Pctp	ENSMUSG00000020553.8	171.479	0.812215	0.10509	7.72872	1.08633e-14	2.3437e-13
Esyt1	ENSMUSG00000025366.8	22765.8	0.283942	0.0367449	7.7274	1.09763e-14	2.36552e-13
Praf2	ENSMUSG00000031149.7	6167.22	0.320839	0.0415525	7.72128	1.15164e-14	2.47657e-13
Dffa	ENSMUSG00000028974.13	6377.54	0.222601	0.028829	7.72141	1.15046e-14	2.47657e-13
Gm45218	ENSMUSG00000108308.1	268.131	0.775558	0.100458	7.72021	1.16137e-14	2.49482e-13
Kctd9	ENSMUSG00000034327.17	11232.8	-0.265295	0.0343836	-7.71573	1.20295e-14	2.58138e-13
Cnbp	ENSMUSG00000030057.15	60190.3	-0.236755	0.0306859	-7.71541	1.20597e-14	2.58508e-13
Fat1	ENSMUSG00000070047.14	63614	-0.495218	0.0642052	-7.71306	1.22833e-14	2.63021e-13
Lrrc8b	ENSMUSG00000070639.5	6023.46	0.358851	0.0465442	7.70989	1.25931e-14	2.69365e-13
Tgfbi	ENSMUSG00000035493.10	135.088	1.17997	0.15306	7.70918	1.26629e-14	2.7057e-13
Daam1	ENSMUSG00000034574.10	13906	0.281117	0.0364707	7.70801	1.27794e-14	2.72768e-13
Eaf1	ENSMUSG00000021890.6	21555.6	-0.334102	0.0433783	-7.70205	1.339e-14	2.85496e-13
Psmd11	ENSMUSG00000017428.16	22115.9	-0.185177	0.0240441	-7.70154	1.34435e-14	2.86332e-13
Atp1a2	ENSMUSG00000007097.14	18687.7	-0.400796	0.0520526	-7.69983	1.36252e-14	2.89893e-13
Emp3	ENSMUSG00000040212.12	14713.2	0.348002	0.0452196	7.69584	1.40571e-14	2.98766e-13
Gm9947	ENSMUSG00000054493.2	142.157	0.953788	0.123962	7.69419	1.42396e-14	3.02323e-13
Xpnpep3	ENSMUSG00000022401.12	7304.41	-0.241869	0.0314461	-7.69153	1.45383e-14	3.08338e-13
Gm42418	ENSMUSG00000098178.1	20702.9	-0.429708	0.0559169	-7.68478	1.53265e-14	3.24711e-13
Sipa1l3	ENSMUSG00000030583.16	7615.5	-0.47462	0.0617854	-7.68175	1.56925e-14	3.32114e-13
Rn7s2	ENSMUSG00000099250.1	1222.6	-1.32475	0.172595	-7.67547	1.64817e-14	3.48449e-13
Hspa4	ENSMUSG00000020361.13	71513.9	-0.179384	0.0233734	-7.67472	1.65784e-14	3.50123e-13
Tent4b	ENSMUSG00000036779.12	10200.9	-0.352738	0.045967	-7.67371	1.67095e-14	3.5252e-13
Fam107b	ENSMUSG00000026655.15	4552.82	-0.304327	0.0396592	-7.67356	1.67288e-14	3.52556e-13
Mex3c	ENSMUSG00000037253.8	9643.53	-0.27069	0.0353048	-7.66724	1.75734e-14	3.69965e-13
Aldh4a1	ENSMUSG00000028737.15	3686.26	0.29372	0.0383289	7.66315	1.81422e-14	3.81539e-13
Strap	ENSMUSG00000030224.10	42550.1	-0.147154	0.0192106	-7.66007	1.85834e-14	3.90408e-13
Thsd7a	ENSMUSG00000032625.14	2400.14	0.426503	0.0556959	7.65771	1.89285e-14	3.9724e-13
Patl2	ENSMUSG00000027233.4	54.5545	1.66567	0.217645	7.65316	1.96104e-14	4.11121e-13
Shf	ENSMUSG00000033256.14	4983.99	0.266517	0.0348432	7.64902	2.02515e-14	4.24116e-13
B2m	ENSMUSG00000060802.8	55492.7	0.354123	0.0463022	7.64808	2.0401e-14	4.26801e-13
Trmt6	ENSMUSG00000037376.14	5394.32	-0.247642	0.0323918	-7.64521	2.08598e-14	4.35943e-13
Gars	ENSMUSG00000029777.10	45706.9	-0.234175	0.0306357	-7.64387	2.10782e-14	4.40048e-13
Rhoj	ENSMUSG00000046768.13	4810.5	0.312427	0.0408911	7.64048	2.16411e-14	4.51329e-13
Elk3	ENSMUSG00000008398.15	12849.2	0.321939	0.0421387	7.63998	2.17257e-14	4.52623e-13
Gm20481	ENSMUSG00000092609.1	43.4859	-1.88945	0.247359	-7.63848	2.19799e-14	4.57441e-13
Qdpr	ENSMUSG00000015806.12	9384.49	0.319394	0.0418245	7.63652	2.23165e-14	4.63966e-13
Snrnp25	ENSMUSG00000040767.10	1812.22	0.34961	0.0458131	7.63123	2.32533e-14	4.8294e-13
Trmt61a	ENSMUSG00000060950.12	3149.18	-0.372367	0.0488261	-7.62639	2.41428e-14	5.00894e-13
Mt1	ENSMUSG00000031765.8	21733	-0.411088	0.0539353	-7.62188	2.50011e-14	5.18165e-13
Aacs	ENSMUSG00000029482.4	17287.4	0.25824	0.0339154	7.61423	2.65269e-14	5.4922e-13
Pla1a	ENSMUSG00000002847.7	11548.6	0.311929	0.0409979	7.60842	2.77456e-14	5.73859e-13
Acap1	ENSMUSG00000001588.12	183.077	0.85668	0.112625	7.6065	2.81619e-14	5.81868e-13
Gyg	ENSMUSG00000019528.18	11342.7	-0.327456	0.043065	-7.60377	2.87637e-14	5.93688e-13
Arid5b	ENSMUSG00000019947.10	14395.6	-0.482457	0.0634682	-7.60155	2.92596e-14	6.03303e-13
Bclaf1	ENSMUSG00000037608.16	31025.7	-0.214091	0.0281711	-7.59965	2.96934e-14	6.11617e-13
Rnf4	ENSMUSG00000029110.13	29467.3	-0.193379	0.0254767	-7.59044	3.18822e-14	6.56027e-13
Gm16534	ENSMUSG00000090157.7	547.287	-0.52199	0.068785	-7.58872	3.23091e-14	6.64128e-13
Gpr137c	ENSMUSG00000049092.11	499.75	0.508863	0.0671038	7.58322	3.37073e-14	6.92158e-13
Pld3	ENSMUSG00000003363.15	15213.1	0.229337	0.0302599	7.5789	3.4851e-14	7.1491e-13
Msln	ENSMUSG00000063011.7	40259.7	-0.241104	0.0318177	-7.57768	3.51786e-14	7.20892e-13
Fcgr4	ENSMUSG00000059089.4	602.152	0.583081	0.0769592	7.5765	3.54994e-14	7.26721e-13
Cilp	ENSMUSG00000042254.14	514.148	0.688817	0.0909407	7.57435	3.60922e-14	7.38102e-13
Pofut2	ENSMUSG00000020260.9	16727.5	0.199817	0.0263832	7.57367	3.62837e-14	7.4126e-13
Serinc5	ENSMUSG00000021703.9	20108.1	0.237413	0.0313544	7.57194	3.677e-14	7.50431e-13
Stmn1	ENSMUSG00000028832.11	17542.9	0.372977	0.0492767	7.56905	3.75974e-14	7.66535e-13
Abra	ENSMUSG00000042895.6	4380.3	-0.48688	0.0643347	-7.56791	3.79276e-14	7.7248e-13
Gypc	ENSMUSG00000090523.2	6869.76	0.274545	0.0362829	7.56677	3.82604e-14	7.78468e-13
Limd2	ENSMUSG00000040699.13	3348.89	0.350712	0.0463705	7.56324	3.93147e-14	7.99106e-13
H2-T-ps	ENSMUSG00000073405.6	872.441	0.487681	0.0645307	7.55734	4.11403e-14	8.35365e-13
Kmt5a	ENSMUSG00000049327.17	26724	-0.288119	0.0381426	-7.55373	4.22982e-14	8.58006e-13
Klhl5	ENSMUSG00000054920.12	8843.86	0.245905	0.0325925	7.54484	4.52832e-14	9.17626e-13
Gdf15	ENSMUSG00000038508.7	9504.09	-0.369194	0.0489381	-7.5441	4.55422e-14	9.21941e-13
Pon3	ENSMUSG00000029759.9	2629.49	0.306591	0.0406762	7.53735	4.79621e-14	9.69949e-13
Pcdhgc4	ENSMUSG00000023036.14	4890.66	0.399909	0.0530964	7.53175	5.00646e-14	1.01145e-12
Tmem11	ENSMUSG00000043284.12	7897.58	-0.220313	0.0292532	-7.53123	5.02627e-14	1.01442e-12
Prr13	ENSMUSG00000023048.13	11429.6	0.273682	0.0363538	7.5283	5.14048e-14	1.03643e-12
St3gal2	ENSMUSG00000031749.12	11660	0.293344	0.0389731	7.52683	5.19866e-14	1.04711e-12
Katnal1	ENSMUSG00000041298.15	5833.59	0.279684	0.0371883	7.52074	5.44655e-14	1.09593e-12
Ttyh3	ENSMUSG00000036565.7	11965.9	0.374193	0.0497732	7.51796	5.56367e-14	1.11838e-12
Htra2	ENSMUSG00000068329.12	7418.39	-0.260352	0.0346343	-7.51717	5.59742e-14	1.12403e-12
Adam10	ENSMUSG00000054693.14	21145.6	0.281869	0.0375097	7.51456	5.71021e-14	1.14553e-12
Apobr	ENSMUSG00000042759.12	746.461	-0.632627	0.0842055	-7.51289	5.78345e-14	1.15906e-12
Tnfaip2	ENSMUSG00000021281.15	17815.5	-0.293997	0.0391672	-7.50621	6.08655e-14	1.21859e-12
Sytl1	ENSMUSG00000028860.13	1839.68	0.335957	0.0447767	7.50294	6.24008e-14	1.24808e-12
Ptx3	ENSMUSG00000027832.5	192.045	-0.796412	0.106168	-7.50142	6.31302e-14	1.26141e-12
Chd1	ENSMUSG00000023852.14	12756.2	-0.32955	0.0439405	-7.49992	6.38579e-14	1.27467e-12
Plcb3	ENSMUSG00000024960.9	15294.2	0.261601	0.0348994	7.49587	6.58578e-14	1.31329e-12
Smarcb1	ENSMUSG00000000902.13	11116	0.270813	0.0361349	7.49451	6.6546e-14	1.32569e-12
Zzz3	ENSMUSG00000039068.16	9091.91	-0.273937	0.0365899	-7.48669	7.06343e-14	1.40573e-12
Mmab	ENSMUSG00000029575.17	3430	0.323205	0.0431879	7.4837	7.22584e-14	1.43663e-12
Papss1	ENSMUSG00000028032.13	11537.6	0.213233	0.0285019	7.48134	7.35688e-14	1.45978e-12
Usp36	ENSMUSG00000033909.17	7289.7	-0.417785	0.0558434	-7.48136	7.35548e-14	1.45978e-12
Pfn1	ENSMUSG00000018293.4	126140	0.153819	0.0205752	7.47595	7.66507e-14	1.51943e-12
Gpr37	ENSMUSG00000039904.9	194.327	-0.737466	0.0987464	-7.46828	8.1248e-14	1.60897e-12
Src	ENSMUSG00000027646.15	9903.39	0.293064	0.0392563	7.46541	8.30379e-14	1.64279e-12
Aph1b	ENSMUSG00000032375.15	3340.62	0.30566	0.0409958	7.45588	8.92727e-14	1.76439e-12
Chd2	ENSMUSG00000078671.11	11591.6	-0.406713	0.0545979	-7.44924	9.38798e-14	1.85362e-12
Ubfd1	ENSMUSG00000030870.12	6074.01	-0.247321	0.0332055	-7.44819	9.46278e-14	1.86655e-12
Pde4b	ENSMUSG00000028525.16	4232.05	-0.410336	0.0551223	-7.4441	9.76101e-14	1.92348e-12
Eif4a2	ENSMUSG00000022884.15	81456.1	-0.263261	0.0353767	-7.44165	9.94327e-14	1.95746e-12
Nppc	ENSMUSG00000026241.5	78.4699	1.3876	0.186469	7.44146	9.95803e-14	1.95844e-12
Cd109	ENSMUSG00000046186.8	9208.59	0.291355	0.039173	7.43766	1.02484e-13	2.01358e-12
Tchh	ENSMUSG00000052415.5	180.925	-1.00223	0.13478	-7.43604	1.03749e-13	2.03643e-12
Dzip1	ENSMUSG00000042156.16	2643.14	0.351648	0.0472937	7.43541	1.04241e-13	2.04408e-12
Fam192a	ENSMUSG00000031774.8	10585.2	-0.230462	0.0310008	-7.43405	1.05318e-13	2.06319e-12
Utp14a	ENSMUSG00000063785.12	6966.15	-0.198632	0.0267415	-7.42785	1.10375e-13	2.16014e-12
Ptp4a1	ENSMUSG00000117310.2	25746	-0.337434	0.0454654	-7.42179	1.15548e-13	2.25916e-12
Cd44	ENSMUSG00000005087.17	82510.6	0.284158	0.0383209	7.41524	1.21405e-13	2.37136e-12
2410002F23Rik	ENSMUSG00000045411.16	7041.82	-0.262062	0.0353677	-7.40964	1.26642e-13	2.47124e-12
Gm8909	ENSMUSG00000073402.11	522.506	0.48838	0.0659363	7.40684	1.29342e-13	2.52148e-12
Snhg6	ENSMUSG00000098234.7	2287.66	-0.319131	0.0431104	-7.40264	1.33504e-13	2.60008e-12
Ctdp1	ENSMUSG00000033323.14	4446.46	-0.299701	0.0404887	-7.40209	1.34059e-13	2.60835e-12
Ttc27	ENSMUSG00000024078.7	3911.85	-0.239722	0.0323953	-7.3999	1.36283e-13	2.64904e-12
Gfra1	ENSMUSG00000025089.15	5320.74	0.51224	0.0692509	7.39688	1.39424e-13	2.70748e-12
Ghitm	ENSMUSG00000041028.16	54856.7	-0.23303	0.0315094	-7.39557	1.40808e-13	2.7317e-12
Gm20300	ENSMUSG00000111080.1	1883.93	0.275285	0.0372251	7.39513	1.41274e-13	2.7381e-12
Fbln5	ENSMUSG00000021186.9	3412.27	-0.42979	0.0581599	-7.38979	1.47058e-13	2.84743e-12
Sdad1	ENSMUSG00000029415.4	8634.62	-0.227986	0.0308677	-7.38591	1.51417e-13	2.92901e-12
Dcxr	ENSMUSG00000039450.11	1401.15	0.423941	0.0574115	7.38426	1.533e-13	2.96257e-12
Slco5a1	ENSMUSG00000025938.16	2592.68	-0.650615	0.0881099	-7.38413	1.53454e-13	2.96267e-12
Txndc5	ENSMUSG00000038991.17	37424.6	0.208458	0.0282434	7.38074	1.57409e-13	3.03611e-12
Scara5	ENSMUSG00000022032.14	1257.43	0.534407	0.0724463	7.3766	1.62387e-13	3.12912e-12
Frat2	ENSMUSG00000047604.3	250.481	-0.671941	0.0911318	-7.37329	1.66464e-13	3.2046e-12
Slc25a1	ENSMUSG00000003528.15	7438.46	0.394981	0.0535791	7.37191	1.68195e-13	3.2348e-12
Ahctf1	ENSMUSG00000026491.13	15586.1	-0.306922	0.0416469	-7.36963	1.71106e-13	3.28764e-12
Cdkn2aip	ENSMUSG00000038069.6	3792.62	-0.265897	0.0360851	-7.36863	1.72396e-13	3.30923e-12
Lxn	ENSMUSG00000047557.2	1436.41	0.381384	0.0517691	7.36702	1.74479e-13	3.34601e-12
Ckmt2	ENSMUSG00000021622.3	3188.31	-0.672908	0.0913817	-7.36371	1.78867e-13	3.4269e-12
Acox3	ENSMUSG00000029098.17	6882.61	0.28945	0.0393163	7.3621	1.81037e-13	3.46514e-12
Gm42636	ENSMUSG00000104682.1	146.939	-0.817097	0.110997	-7.36143	1.81954e-13	3.47937e-12
Heatr3	ENSMUSG00000031657.16	15851.4	-0.23129	0.0314604	-7.35179	1.95576e-13	3.73628e-12
Clu	ENSMUSG00000022037.15	222.738	-0.895078	0.121754	-7.3515	1.95994e-13	3.74071e-12
Ino80	ENSMUSG00000034154.15	8486.64	-0.283785	0.0386178	-7.34857	2.00341e-13	3.82003e-12
Gm26532	ENSMUSG00000097296.1	1987.17	-0.324475	0.0441561	-7.34835	2.00662e-13	3.8225e-12
Antxr2	ENSMUSG00000029338.13	17043	0.198271	0.0269829	7.34802	2.01165e-13	3.82844e-12
Map9	ENSMUSG00000033900.13	1818.36	0.385703	0.0525266	7.343	2.08855e-13	3.97103e-12
Snip1	ENSMUSG00000050213.6	4892.21	-0.232672	0.0316883	-7.34252	2.09609e-13	3.98157e-12
Xpo1	ENSMUSG00000020290.14	26251.4	-0.263633	0.0359227	-7.3389	2.15363e-13	4.087e-12
Trim62	ENSMUSG00000041000.8	443.878	0.463888	0.0632207	7.3376	2.17457e-13	4.12283e-12
Gm49373	ENSMUSG00000111692.1	178.367	-0.87713	0.119594	-7.33424	2.22988e-13	4.2237e-12
Socs3	ENSMUSG00000053113.3	4784.39	-0.496579	0.0677246	-7.33233	2.26185e-13	4.28021e-12
Fsd2	ENSMUSG00000038663.7	4623.46	-0.468482	0.0639114	-7.33017	2.29855e-13	4.34553e-12
Mier3	ENSMUSG00000032727.14	5325.8	-0.254799	0.0347646	-7.32926	2.31435e-13	4.37127e-12
Snrnp48	ENSMUSG00000021431.15	6898.91	-0.248604	0.0339244	-7.32816	2.33337e-13	4.40306e-12
Noxred1	ENSMUSG00000072919.4	127.999	-0.945385	0.129054	-7.3255	2.38003e-13	4.48688e-12
Eepd1	ENSMUSG00000036611.5	656.373	-0.448534	0.0612302	-7.32537	2.38233e-13	4.48698e-12
Gm13270	ENSMUSG00000086358.2	95.0256	-0.999062	0.136516	-7.31826	2.51211e-13	4.72697e-12
Zfp777	ENSMUSG00000071477.10	3993.24	-0.262955	0.0359377	-7.31697	2.53638e-13	4.76815e-12
Arhgap18	ENSMUSG00000039031.16	5423.24	0.436232	0.0596435	7.31399	2.59317e-13	4.87035e-12
Rsad2	ENSMUSG00000020641.16	512.143	1.09592	0.149844	7.31371	2.59862e-13	4.87601e-12
Fam13c	ENSMUSG00000043259.15	5414.02	0.238527	0.0326579	7.30379	2.79775e-13	5.24474e-12
Gfra4	ENSMUSG00000027316.15	1455.72	0.347621	0.0476166	7.30041	2.86882e-13	5.37294e-12
Klhl40	ENSMUSG00000074001.3	10153.8	-0.251897	0.0345053	-7.30025	2.8724e-13	5.37461e-12
Gng10	ENSMUSG00000038607.12	7114.98	0.259918	0.035607	7.29964	2.8854e-13	5.39388e-12
Egln3	ENSMUSG00000035105.5	17018.8	0.228677	0.0313292	7.29916	2.8957e-13	5.4081e-12
Mul1	ENSMUSG00000041241.12	7548.82	-0.263866	0.0361609	-7.29699	2.94268e-13	5.48996e-12
Dmp1	ENSMUSG00000029307.7	1472.87	-0.412953	0.056593	-7.29689	2.94502e-13	5.48996e-12
Plscr3	ENSMUSG00000019461.12	8138.75	0.206579	0.0283128	7.29629	2.95807e-13	5.50916e-12
Lacc1	ENSMUSG00000044350.14	4106.62	0.307634	0.0421909	7.29147	3.06598e-13	5.70484e-12
Tax1bp3	ENSMUSG00000040158.12	11184	0.236063	0.0323805	7.29027	3.0933e-13	5.75031e-12
Kcnf1	ENSMUSG00000051726.6	2574.09	-0.336713	0.0462069	-7.28706	3.16787e-13	5.88349e-12
Adrb2	ENSMUSG00000045730.4	4161.75	-0.202599	0.0278135	-7.28418	3.23622e-13	6.00485e-12
Tgfb1i1	ENSMUSG00000030782.16	5335.3	0.255294	0.035052	7.28329	3.25779e-13	6.03928e-12
Gm12895	ENSMUSG00000083365.1	1739.87	-1.03868	0.142686	-7.27946	3.35166e-13	6.20754e-12
Nol9	ENSMUSG00000028948.16	8839	-0.279344	0.0383771	-7.27891	3.36525e-13	6.22695e-12
Stx11	ENSMUSG00000039232.12	2457.1	0.310472	0.0426584	7.2781	3.38564e-13	6.25891e-12
Zscan25	ENSMUSG00000070420.4	1777.91	-0.327505	0.0450003	-7.27785	3.39189e-13	6.26467e-12
Flvcr1	ENSMUSG00000066595.9	1908.83	-0.428478	0.0589015	-7.27449	3.47732e-13	6.41653e-12
Tstd3	ENSMUSG00000028251.5	2418.71	0.334359	0.0459641	7.27436	3.48073e-13	6.41691e-12
Gadd45b	ENSMUSG00000015312.9	4237.84	-0.270934	0.0372537	-7.27268	3.5243e-13	6.49126e-12
Lrrfip2	ENSMUSG00000032497.18	9694.88	-0.201387	0.0276983	-7.27074	3.57524e-13	6.57904e-12
Ccnl1	ENSMUSG00000027829.15	8731.01	-0.199227	0.0274031	-7.27025	3.58813e-13	6.59669e-12
Acvr1b	ENSMUSG00000000532.11	1592.57	0.391957	0.0539188	7.26939	3.61126e-13	6.63312e-12
Tagln2	ENSMUSG00000026547.15	34885.1	0.292041	0.040197	7.26524	3.7238e-13	6.83356e-12
Chst12	ENSMUSG00000036599.10	2430.31	0.336273	0.0462872	7.26492	3.73272e-13	6.84366e-12
Oasl1	ENSMUSG00000041827.15	733.906	0.764467	0.105334	7.25759	3.94049e-13	7.21138e-12
Tmem263	ENSMUSG00000060935.6	9117.26	0.274068	0.0377623	7.25771	3.93701e-13	7.21138e-12
Sgce	ENSMUSG00000004631.15	4286.04	0.265032	0.0365465	7.25193	4.10871e-13	7.51237e-12
Reep1	ENSMUSG00000052852.8	3750.24	0.355474	0.0490374	7.24904	4.19736e-13	7.66746e-12
Rrh	ENSMUSG00000028012.15	20.2465	-3.02043	0.416793	-7.24684	4.26609e-13	7.7859e-12
Rrn3	ENSMUSG00000022682.8	20673.3	-0.205412	0.0283546	-7.24437	4.3445e-13	7.92178e-12
Pcgf6	ENSMUSG00000025050.8	2553.36	-0.239186	0.0330391	-7.23946	4.50464e-13	8.20631e-12
Gm37795	ENSMUSG00000102813.1	1976.96	-0.53962	0.0745952	-7.23398	4.69032e-13	8.5368e-12
Gfod1	ENSMUSG00000051335.6	8110.72	-0.339411	0.0469371	-7.23117	4.78837e-13	8.70735e-12
Fam189a2	ENSMUSG00000071604.5	1066.13	-0.519013	0.0717826	-7.23035	4.81754e-13	8.75245e-12
Apex1	ENSMUSG00000035960.14	13593.8	-0.272232	0.0376533	-7.22998	4.83047e-13	8.76799e-12
Alg2	ENSMUSG00000039740.6	5931.14	0.235922	0.0326322	7.22973	4.8394e-13	8.77623e-12
Dda1	ENSMUSG00000074247.10	15747.4	0.20039	0.0277321	7.22592	4.97706e-13	9.0177e-12
Jmjd6	ENSMUSG00000056962.11	12490.7	-0.177715	0.0246001	-7.22413	5.04307e-13	9.12905e-12
Rab1a	ENSMUSG00000020149.17	37593.2	0.150387	0.0208265	7.22097	5.16184e-13	9.33562e-12
Ston2	ENSMUSG00000020961.15	14379.6	0.295396	0.0409165	7.21949	5.21835e-13	9.42929e-12
Klhl13	ENSMUSG00000036782.13	13901.2	0.313085	0.0434102	7.21225	5.50339e-13	9.93539e-12
Hba-a1	ENSMUSG00000069919.7	337.55	0.574735	0.0796932	7.21185	5.51968e-13	9.94685e-12
Dgat2	ENSMUSG00000030747.5	1935.87	0.44297	0.0614222	7.21188	5.51839e-13	9.94685e-12
Bdnf	ENSMUSG00000048482.14	3749.29	-0.30241	0.0419338	-7.21161	5.52931e-13	9.95524e-12
Sh3bgrl	ENSMUSG00000031246.14	20767	0.282927	0.0392349	7.2111	5.55001e-13	9.98354e-12
Slc16a6	ENSMUSG00000041920.14	2047.82	-0.602983	0.0836507	-7.20834	5.66365e-13	1.01788e-11
Gm49410	ENSMUSG00000115979.1	69.3579	-1.32562	0.183926	-7.20737	5.70413e-13	1.02424e-11
Gemin5	ENSMUSG00000037275.14	7409.17	-0.237244	0.032918	-7.20714	5.71413e-13	1.02511e-11
Pgm5	ENSMUSG00000041731.13	11116	-0.349781	0.0485585	-7.20329	5.87761e-13	1.0535e-11
Mfsd1	ENSMUSG00000027775.9	15343.4	0.233437	0.0324378	7.19643	6.18094e-13	1.10687e-11
Gm10827	ENSMUSG00000096977.2	95.4355	-1.08583	0.151008	-7.19052	6.4544e-13	1.15481e-11
Rnmt	ENSMUSG00000009535.13	8343.71	-0.239792	0.0333579	-7.18846	6.55262e-13	1.17134e-11
H6pd	ENSMUSG00000028980.14	6456.74	0.280608	0.0390612	7.1838	6.77982e-13	1.21087e-11
Dipk2a	ENSMUSG00000045414.7	22788.5	0.222553	0.0309809	7.18355	6.79239e-13	1.21204e-11
Abce1	ENSMUSG00000058355.8	41377.6	-0.250614	0.0348881	-7.18336	6.80188e-13	1.21265e-11
Ddx10	ENSMUSG00000053289.8	5399.2	-0.244103	0.0339897	-7.18167	6.88632e-13	1.22552e-11
Zfp800	ENSMUSG00000039841.14	2103.93	-0.387994	0.0540251	-7.18173	6.88348e-13	1.22552e-11
Ddx56	ENSMUSG00000004393.10	7063.16	-0.241067	0.0335693	-7.18118	6.91109e-13	1.22884e-11
Pdgfa	ENSMUSG00000025856.15	8639.95	-0.219223	0.0305328	-7.17991	6.9758e-13	1.23924e-11
Klre1	ENSMUSG00000050241.8	15.9293	-5.18016	0.72154	-7.17932	7.006e-13	1.2435e-11
Mvk	ENSMUSG00000041939.14	4467.6	0.373763	0.0520807	7.17661	7.14607e-13	1.26724e-11
Ttc38	ENSMUSG00000035944.17	327.104	0.584012	0.0813934	7.17518	7.22135e-13	1.27946e-11
Dap	ENSMUSG00000039168.15	32380.9	0.239902	0.0334368	7.17478	7.24248e-13	1.28137e-11
Ube2q1	ENSMUSG00000042572.12	11190.7	0.197643	0.0275472	7.17473	7.24494e-13	1.28137e-11
Zc3h15	ENSMUSG00000027091.14	18177.4	-0.187152	0.0260862	-7.17436	7.26464e-13	1.28372e-11
Sgms1	ENSMUSG00000040451.18	5953.49	-0.296568	0.0413395	-7.17395	7.28633e-13	1.28642e-11
Gm2115	ENSMUSG00000097789.2	2474.52	-0.494059	0.0688736	-7.17343	7.3144e-13	1.29023e-11
Idi1	ENSMUSG00000058258.14	24175.2	0.32513	0.0453269	7.17302	7.3363e-13	1.29296e-11
Gm29609	ENSMUSG00000101678.3	641.129	-0.58846	0.0821206	-7.1658	7.73356e-13	1.36177e-11
Kdelr1	ENSMUSG00000002778.14	14359.1	0.186988	0.026096	7.16539	7.75626e-13	1.36457e-11
Bhlhe40	ENSMUSG00000030103.11	15932.3	0.221478	0.0309357	7.15931	8.1087e-13	1.42532e-11
Wwp2	ENSMUSG00000031930.11	17612.6	0.211628	0.029564	7.1583	8.16848e-13	1.43457e-11
Dpep2	ENSMUSG00000053687.15	257.554	0.699081	0.097671	7.15751	8.21549e-13	1.4403e-11
Cmpk1	ENSMUSG00000028719.8	12186.7	0.310029	0.0433146	7.15762	8.20918e-13	1.4403e-11
AI504432	ENSMUSG00000056145.5	325.379	0.662642	0.0925986	7.15607	8.30208e-13	1.45421e-11
Pnn	ENSMUSG00000020994.5	20841.4	-0.218324	0.0305273	-7.15175	8.5676e-13	1.4994e-11
Endod1	ENSMUSG00000037419.9	7937.34	-0.196319	0.0274511	-7.1516	8.57747e-13	1.49982e-11
Tradd	ENSMUSG00000031887.13	2980.35	0.216805	0.0303173	7.15121	8.60162e-13	1.50273e-11
Smyd5	ENSMUSG00000033706.13	5484.88	-0.223776	0.0312973	-7.15	8.67764e-13	1.51469e-11
2900097C17Rik	ENSMUSG00000102869.2	49035.6	0.265367	0.0371248	7.14798	8.80644e-13	1.53583e-11
Il10rb	ENSMUSG00000022969.13	2753.81	0.271492	0.0379998	7.14456	9.02846e-13	1.57318e-11
Snai2	ENSMUSG00000022676.7	7849.63	0.263608	0.0369096	7.142	9.19835e-13	1.60139e-11
H2-T22	ENSMUSG00000056116.18	5085.74	0.401572	0.0562387	7.14049	9.3001e-13	1.6177e-11
Sphk1	ENSMUSG00000061878.15	4454.93	0.257893	0.0361439	7.13518	9.66596e-13	1.67988e-11
Scd1	ENSMUSG00000037071.3	231285	0.369539	0.0518083	7.1328	9.83453e-13	1.70482e-11
Pcdh7	ENSMUSG00000029108.14	22491.6	0.29292	0.0410659	7.13292	9.82591e-13	1.70482e-11
Urb2	ENSMUSG00000031976.14	5399.95	-0.257574	0.0361113	-7.1328	9.83499e-13	1.70482e-11
Nyx	ENSMUSG00000051228.5	72.3544	-1.23674	0.1734	-7.1323	9.87087e-13	1.70956e-11
Fam171b	ENSMUSG00000048388.3	1633.46	0.366929	0.0514575	7.13073	9.98387e-13	1.72763e-11
Kat2b	ENSMUSG00000000708.14	9572.64	0.255379	0.0358234	7.12884	1.01222e-12	1.75006e-11
Setd2	ENSMUSG00000044791.16	13800.1	-0.317642	0.0445698	-7.12683	1.02704e-12	1.77415e-11
Stbd1	ENSMUSG00000047963.7	19342.4	-0.300669	0.0422019	-7.12454	1.04426e-12	1.80234e-11
Slc9a3r1	ENSMUSG00000020733.3	4228.56	0.273385	0.0384075	7.11801	1.09496e-12	1.88822e-11
Plk-ps1	ENSMUSG00000083907.2	330.581	-0.549308	0.0772627	-7.10961	1.16368e-12	2.005e-11
Pdia5	ENSMUSG00000022844.8	1945.51	0.330426	0.0464778	7.10932	1.16615e-12	2.00752e-11
Cadm1	ENSMUSG00000032076.19	2477.9	-0.476187	0.0669953	-7.10776	1.1794e-12	2.02859e-11
Proca1	ENSMUSG00000044122.14	51.7999	-1.37146	0.192975	-7.10694	1.18641e-12	2.03889e-11
Akirin1	ENSMUSG00000023075.9	14622.3	0.176858	0.0248883	7.10605	1.19413e-12	2.04864e-11
Myhas	ENSMUSG00000085348.1	1256.63	-0.540213	0.0760204	-7.10616	1.19313e-12	2.04864e-11
Eif2ak3	ENSMUSG00000031668.14	5298.16	0.316027	0.0444846	7.10419	1.21034e-12	2.07468e-11
Pigm	ENSMUSG00000050229.3	6399.81	-0.330086	0.0464743	-7.10255	1.22475e-12	2.09759e-11
Slc25a25	ENSMUSG00000026819.15	2983.69	-0.317286	0.0446946	-7.09897	1.25694e-12	2.15088e-11
Glcci1	ENSMUSG00000029638.17	2520.58	0.330852	0.0466135	7.09777	1.26785e-12	2.16769e-11
Neto2	ENSMUSG00000036902.11	127.754	-0.872304	0.122913	-7.09691	1.27576e-12	2.17935e-11
Ier5	ENSMUSG00000056708.5	14283.8	-0.239736	0.0337848	-7.09598	1.28435e-12	2.19216e-11
Dmbx1	ENSMUSG00000028707.15	464.555	0.58828	0.0830775	7.0811	1.43015e-12	2.43685e-11
Sema4c	ENSMUSG00000026121.13	13375.3	0.348879	0.0492691	7.0811	1.43012e-12	2.43685e-11
Nol8	ENSMUSG00000021392.8	7007.73	-0.294128	0.0415474	-7.07932	1.44859e-12	2.46618e-11
Tgif1	ENSMUSG00000047407.17	7326.92	-0.197611	0.0279176	-7.07837	1.45864e-12	2.48117e-11
Sdc4	ENSMUSG00000017009.3	19377.6	0.213763	0.03022	7.07355	1.51024e-12	2.56676e-11
Abhd18	ENSMUSG00000037818.16	993.002	0.468436	0.06624	7.0718	1.52935e-12	2.59705e-11
Gbp2	ENSMUSG00000028270.12	979.923	1.25283	0.177279	7.06701	1.58309e-12	2.68603e-11
Rlim	ENSMUSG00000056537.11	19692.6	-0.244914	0.0346565	-7.06689	1.58447e-12	2.68608e-11
Dynlt1f	ENSMUSG00000095677.2	4342.03	0.320951	0.0454199	7.06631	1.59103e-12	2.69492e-11
Vwa5b2	ENSMUSG00000046613.19	49.5062	-1.56583	0.221647	-7.06454	1.61148e-12	2.72726e-11
Atg4c	ENSMUSG00000028550.15	2482.33	0.25747	0.0364461	7.06441	1.61301e-12	2.72754e-11
Ocrl	ENSMUSG00000001173.15	3971.52	0.266632	0.037753	7.06253	1.63496e-12	2.76233e-11
Nol6	ENSMUSG00000028430.14	11528.7	-0.272401	0.0385893	-7.05898	1.67726e-12	2.82901e-11
Med26	ENSMUSG00000045248.6	2511.26	-0.351751	0.0498296	-7.05907	1.67618e-12	2.82901e-11
Set	ENSMUSG00000054766.13	39886.5	-0.216356	0.0306636	-7.0558	1.71612e-12	2.89213e-11
Agpat4	ENSMUSG00000023827.8	9566.22	0.236891	0.0335866	7.05313	1.74935e-12	2.94565e-11
Ccl25	ENSMUSG00000023235.14	1117.62	-0.39803	0.0564643	-7.04924	1.79894e-12	3.0266e-11
Scd2	ENSMUSG00000025203.6	335511	0.394803	0.0560521	7.0435	1.87476e-12	3.15152e-11
Tgs1	ENSMUSG00000028233.6	8049.38	-0.277226	0.039364	-7.04262	1.88654e-12	3.16866e-11
Tmem236	ENSMUSG00000061531.8	190.005	-0.793098	0.112636	-7.04123	1.90554e-12	3.19789e-11
Ddx31	ENSMUSG00000026806.15	2309	-0.328925	0.0467247	-7.03964	1.92741e-12	3.23188e-11
Wdr45	ENSMUSG00000039382.12	2893.77	-0.268539	0.0381555	-7.03802	1.94991e-12	3.26687e-11
Atp10d	ENSMUSG00000046808.17	1345.48	0.384895	0.0546905	7.0377	1.95441e-12	3.27167e-11
Fam57a	ENSMUSG00000069808.13	1888.91	0.325907	0.0463221	7.03566	1.98322e-12	3.31713e-11
Sbk3	ENSMUSG00000085272.7	424.633	0.509884	0.0724782	7.035	1.99257e-12	3.32999e-11
Atf4	ENSMUSG00000042406.8	53724.8	-0.235365	0.0334656	-7.03305	2.02068e-12	3.37415e-11
Slc2a13	ENSMUSG00000036298.10	661.1	0.436671	0.0620963	7.03216	2.03359e-12	3.39287e-11
Mindy2	ENSMUSG00000042444.10	7948.95	0.322371	0.0458941	7.02424	2.15236e-12	3.58804e-11
Dis3	ENSMUSG00000033166.11	7936.45	-0.342911	0.0488212	-7.0238	2.15906e-12	3.59622e-11
Prdm2	ENSMUSG00000057637.13	13363.8	-0.306806	0.0436866	-7.02289	2.17322e-12	3.61679e-11
Eif3j2	ENSMUSG00000043424.10	16505.2	-0.23152	0.0329904	-7.01781	2.25373e-12	3.74767e-11
Gm14137	ENSMUSG00000055926.3	3367.48	0.247352	0.0352515	7.01677	2.27058e-12	3.77255e-11
Tgfb2	ENSMUSG00000039239.14	6411.76	-0.347239	0.0494904	-7.01628	2.27849e-12	3.78256e-11
Letmd1	ENSMUSG00000037353.9	4634.24	0.191326	0.0272742	7.01491	2.30091e-12	3.81661e-11
Tnik	ENSMUSG00000027692.16	5784.38	0.357041	0.0509012	7.01438	2.30968e-12	3.82799e-11
Prxl2a	ENSMUSG00000021792.15	447.443	0.492282	0.070183	7.01426	2.3117e-12	3.82817e-11
Dnajc11	ENSMUSG00000039768.16	17015.2	-0.180842	0.0258077	-7.00728	2.42999e-12	4.02073e-11
Zfp655	ENSMUSG00000007812.16	5609.16	-0.257557	0.0367639	-7.0057	2.45747e-12	4.06285e-11
Ywhah	ENSMUSG00000018965.11	33029.8	0.204154	0.0291669	6.99951	2.56851e-12	4.24292e-11
Clmn	ENSMUSG00000021097.15	546.618	0.508322	0.0726288	6.9989	2.57988e-12	4.25819e-11
Klhl24	ENSMUSG00000062901.3	17102.6	-0.248376	0.0354961	-6.99727	2.61005e-12	4.30444e-11
Rbms2	ENSMUSG00000040043.17	11249	0.191816	0.0274387	6.99071	2.73492e-12	4.50665e-11
Mctp1	ENSMUSG00000021596.16	139.917	0.894518	0.127978	6.9896	2.75668e-12	4.53878e-11
Cdk18	ENSMUSG00000026437.11	9152.22	0.277931	0.0398058	6.98219	2.90611e-12	4.78088e-11
Rnf213	ENSMUSG00000070327.14	24117.8	0.596157	0.0854152	6.97952	2.96193e-12	4.86869e-11
Gm49601	ENSMUSG00000116594.1	600.885	0.518296	0.0743176	6.97407	3.07901e-12	5.057e-11
Phlpp2	ENSMUSG00000031732.12	1969.43	-0.328081	0.0470517	-6.97277	3.10753e-12	5.09965e-11
Nipa1	ENSMUSG00000047037.5	1621.11	0.339415	0.0486808	6.97225	3.11909e-12	5.11444e-11
Fndc1	ENSMUSG00000071984.10	21880.6	0.417348	0.059912	6.96602	3.26025e-12	5.34152e-11
Sfmbt1	ENSMUSG00000006527.16	4399.73	-0.344701	0.0494871	-6.96547	3.27314e-12	5.35827e-11
Unc5b	ENSMUSG00000020099.8	21319.5	-0.267671	0.0384508	-6.96137	3.36971e-12	5.51184e-11
Eif5	ENSMUSG00000021282.17	51057.7	-0.247725	0.035594	-6.95974	3.40894e-12	5.57147e-11
Cpped1	ENSMUSG00000065979.12	12222.8	0.161469	0.02323	6.95089	3.62983e-12	5.92763e-11
Zscan29	ENSMUSG00000050619.14	3536.76	-0.317028	0.045627	-6.94825	3.69836e-12	6.03462e-11
Ripor3	ENSMUSG00000074577.9	593.92	0.532566	0.0766532	6.94773	3.71211e-12	6.05212e-11
Col3a1	ENSMUSG00000026043.18	421359	0.374841	0.0539792	6.94417	3.80705e-12	6.20187e-11
Sirt1	ENSMUSG00000020063.16	4483.49	-0.277786	0.0400242	-6.94046	3.90822e-12	6.36151e-11
Gmfb	ENSMUSG00000062014.13	29932.5	0.183568	0.0264732	6.93413	4.08743e-12	6.64779e-11
Jag1	ENSMUSG00000027276.7	2423.65	-0.269826	0.0389244	-6.93206	4.14765e-12	6.74027e-11
H2-Q1	ENSMUSG00000079507.10	1904.76	0.392481	0.0566455	6.92872	4.24674e-12	6.89569e-11
Mxi1	ENSMUSG00000025025.14	4516.34	0.276789	0.0399502	6.92836	4.25747e-12	6.90751e-11
Gbp7	ENSMUSG00000040253.15	1661.51	1.42933	0.206379	6.92578	4.33593e-12	7.02913e-11
Gm21887	ENSMUSG00000095562.8	4044.99	-0.37201	0.0537237	-6.92451	4.37475e-12	7.08631e-11
Sh3bgrl3	ENSMUSG00000028843.8	12803.8	0.376688	0.054416	6.92238	4.44116e-12	7.18807e-11
Tubb2a-ps2	ENSMUSG00000113275.1	153.186	0.779834	0.112673	6.92121	4.47806e-12	7.24194e-11
Lzts3	ENSMUSG00000037703.14	3492.47	0.277116	0.0400468	6.91981	4.52256e-12	7.308e-11
Decr2	ENSMUSG00000036775.13	1447.7	0.368243	0.0532227	6.91892	4.5511e-12	7.34792e-11
Gm14221	ENSMUSG00000078956.3	3582.43	0.311702	0.0450514	6.91881	4.5546e-12	7.34792e-11
Tmem63a	ENSMUSG00000026519.16	11298.5	0.259851	0.0375652	6.91735	4.60182e-12	7.41811e-11
Sptssa	ENSMUSG00000044408.7	5799.83	0.276186	0.0399285	6.917	4.61316e-12	7.43041e-11
Pax5	ENSMUSG00000014030.15	829.87	0.633066	0.0915594	6.91426	4.7031e-12	7.5692e-11
Cbll1	ENSMUSG00000020659.16	3774.12	-0.294981	0.0426677	-6.91345	4.73004e-12	7.60644e-11
Gcnt4	ENSMUSG00000091387.2	1994.26	-0.360441	0.0521548	-6.91099	4.81278e-12	7.73328e-11
Fubp1	ENSMUSG00000028034.15	30846.4	-0.187579	0.0271647	-6.90527	5.01073e-12	8.0449e-11
Ptch1	ENSMUSG00000021466.12	1964	-0.397784	0.0576133	-6.90438	5.04231e-12	8.08911e-11
Sorcs2	ENSMUSG00000029093.14	22147.3	0.212791	0.0308592	6.89553	5.3665e-12	8.60231e-11
Acyp1	ENSMUSG00000008822.15	1232.71	0.48798	0.0707991	6.89245	5.48392e-12	8.78348e-11
Ufsp2	ENSMUSG00000031634.13	5635.96	0.274573	0.0398526	6.88972	5.59021e-12	8.94656e-11
Zfp330	ENSMUSG00000031711.7	10163.5	-0.224816	0.0326618	-6.88316	5.85383e-12	9.36099e-11
Slc14a1	ENSMUSG00000059336.14	102.18	1.18815	0.172644	6.88207	5.89881e-12	9.42538e-11
Asb17	ENSMUSG00000038997.4	26.0478	-2.00251	0.291017	-6.88107	5.94032e-12	9.48414e-11
Klhl21	ENSMUSG00000073700.3	7980.31	-0.260875	0.0379211	-6.87941	6.01016e-12	9.588e-11
Map2	ENSMUSG00000015222.17	2736.96	0.350247	0.0509327	6.87665	6.12748e-12	9.76737e-11
Col6a2	ENSMUSG00000020241.13	13547.2	0.454185	0.0660631	6.87501	6.19861e-12	9.87291e-11
Stat2	ENSMUSG00000040033.16	10886.4	0.778661	0.113349	6.86957	6.43966e-12	1.02487e-10
Ube2d1	ENSMUSG00000019927.6	14925	0.187456	0.0273032	6.86572	6.61558e-12	1.05203e-10
Gp1bb	ENSMUSG00000050761.4	368.407	0.768317	0.111941	6.86356	6.7166e-12	1.06664e-10
Rbm48	ENSMUSG00000040302.17	1201.95	-0.322961	0.0470547	-6.86353	6.71813e-12	1.06664e-10
Gabrr2	ENSMUSG00000023267.10	68.1442	-1.24599	0.181566	-6.86244	6.76947e-12	1.07394e-10
Camkk1	ENSMUSG00000020785.17	2015.68	0.302507	0.0440969	6.86006	6.88334e-12	1.09114e-10
Tatdn2	ENSMUSG00000056952.13	8712.33	-0.211081	0.0307908	-6.85534	7.11432e-12	1.12687e-10
Wac	ENSMUSG00000024283.15	27830.7	-0.235736	0.0343943	-6.85394	7.18417e-12	1.13703e-10
Lix1	ENSMUSG00000047786.12	1841.16	0.369334	0.0539004	6.85216	7.27407e-12	1.15035e-10
Cdc42ep3	ENSMUSG00000036533.9	14019.6	-0.157331	0.0229628	-6.85155	7.30556e-12	1.15442e-10
Usp31	ENSMUSG00000063317.7	5930.58	-0.405112	0.0591808	-6.84533	7.63008e-12	1.20475e-10
Gm7785	ENSMUSG00000083064.1	184.986	-0.691548	0.101036	-6.8446	7.66892e-12	1.20992e-10
2610005L07Rik	ENSMUSG00000071793.12	7319.62	-0.280647	0.0410182	-6.84201	7.80914e-12	1.23108e-10
Frem1	ENSMUSG00000059049.14	837.867	0.517032	0.0755907	6.83989	7.92535e-12	1.24841e-10
Slc27a3	ENSMUSG00000027932.14	1740.47	0.381288	0.0557586	6.83819	8.02002e-12	1.26233e-10
Fermt3	ENSMUSG00000024965.9	133.137	-0.854936	0.125026	-6.83805	8.02784e-12	1.26257e-10
Gsdmd	ENSMUSG00000022575.5	1875.7	0.262514	0.0383983	6.8366	8.10946e-12	1.27441e-10
Maff	ENSMUSG00000042622.14	2016.91	-0.403247	0.0589856	-6.83637	8.12275e-12	1.27549e-10
Cdcp1	ENSMUSG00000035498.10	86.9285	-1.03217	0.151028	-6.8343	8.24063e-12	1.29299e-10
Slc16a3	ENSMUSG00000025161.16	9202.19	0.306587	0.0448633	6.8338	8.26928e-12	1.29647e-10
Impact	ENSMUSG00000024423.6	18450.2	-0.232513	0.0340301	-6.83257	8.34078e-12	1.30666e-10
Klf12	ENSMUSG00000072294.5	558.665	0.552521	0.0809312	6.82704	8.66852e-12	1.35588e-10
Nell2	ENSMUSG00000022454.17	125.389	-1.26831	0.185776	-6.8271	8.6647e-12	1.35588e-10
Coro1b	ENSMUSG00000024835.15	18216.3	0.247639	0.0362777	6.82621	8.71883e-12	1.36268e-10
Sdsl	ENSMUSG00000029596.13	263.528	0.649886	0.0952141	6.82553	8.76018e-12	1.36808e-10
Timeless	ENSMUSG00000039994.15	3147.56	0.411321	0.0602679	6.82487	8.80023e-12	1.37326e-10
Stk24	ENSMUSG00000063410.8	8245.13	0.279976	0.0410269	6.82422	8.84068e-12	1.3785e-10
Tnc	ENSMUSG00000028364.15	97032.5	0.262088	0.0384263	6.82052	9.07128e-12	1.41335e-10
Slc4a8	ENSMUSG00000023032.12	2867.31	0.451911	0.0662718	6.81906	9.16388e-12	1.42667e-10
Nme3	ENSMUSG00000073435.10	938.181	0.387845	0.0569022	6.81599	9.36156e-12	1.4556e-10
Crim1	ENSMUSG00000024074.8	1151.83	-0.735048	0.107842	-6.81595	9.36421e-12	1.4556e-10
Timm10	ENSMUSG00000027076.10	3518.25	-0.30076	0.0441564	-6.81124	9.67621e-12	1.50293e-10
Gm47283	ENSMUSG00000096768.8	16051.8	-0.302258	0.0443773	-6.81109	9.68596e-12	1.50328e-10
Irf6	ENSMUSG00000026638.15	878.595	0.794958	0.116749	6.80914	9.81828e-12	1.52263e-10
Gss	ENSMUSG00000027610.17	13171.1	-0.209774	0.0308565	-6.79836	1.05817e-11	1.63975e-10
Aldh1l1	ENSMUSG00000030088.15	443.942	0.681	0.100198	6.79655	1.07153e-11	1.65918e-10
Cys1	ENSMUSG00000062563.15	210.728	-0.653367	0.0961579	-6.79474	1.08512e-11	1.67891e-10
Mylk2	ENSMUSG00000027470.9	2709.22	-0.388644	0.0572127	-6.79297	1.09852e-11	1.69834e-10
Adora2b	ENSMUSG00000018500.2	3774.4	0.250097	0.036819	6.79262	1.10118e-11	1.70114e-10
Mroh1	ENSMUSG00000022558.16	8369.74	0.257366	0.0378935	6.79182	1.10726e-11	1.70922e-10
Dixdc1	ENSMUSG00000032064.17	652.523	0.530814	0.0781673	6.79074	1.11559e-11	1.72075e-10
Fbn1	ENSMUSG00000027204.13	82264.7	0.261131	0.0384613	6.78944	1.12567e-11	1.73496e-10
Gm21092	ENSMUSG00000095403.8	905.261	-0.389897	0.0574438	-6.78745	1.14136e-11	1.75778e-10
Echdc1	ENSMUSG00000019883.11	8028.88	0.307149	0.0452677	6.78517	1.15948e-11	1.78431e-10
Rybp	ENSMUSG00000072872.3	7860.5	-0.304423	0.0448795	-6.78313	1.17597e-11	1.80831e-10
Grpel2	ENSMUSG00000024580.8	5031.46	-0.198112	0.02921	-6.78231	1.18269e-11	1.81725e-10
Lmtk3	ENSMUSG00000062044.16	174.627	0.880743	0.129925	6.77884	1.21149e-11	1.86006e-10
Synpo2l	ENSMUSG00000039376.13	41844.3	0.278459	0.0410849	6.77765	1.22149e-11	1.87399e-10
Stard5	ENSMUSG00000046027.17	1125.08	0.451391	0.0666072	6.7769	1.22778e-11	1.88218e-10
Gper1	ENSMUSG00000053647.4	1845.73	-0.407778	0.0601835	-6.77557	1.23914e-11	1.89815e-10
Uspl1	ENSMUSG00000041264.16	8342.62	-0.217726	0.0321483	-6.77257	1.26514e-11	1.9365e-10
Eda2r	ENSMUSG00000034457.10	31828.1	-0.192476	0.0284293	-6.77034	1.2848e-11	1.96509e-10
Fam78b	ENSMUSG00000060568.14	368.18	-0.580064	0.0856807	-6.77006	1.28727e-11	1.96735e-10
Rad52	ENSMUSG00000030166.14	2530.57	-0.26372	0.0389641	-6.76828	1.30324e-11	1.99025e-10
Eipr1	ENSMUSG00000036613.8	4729.97	0.196082	0.0289774	6.76672	1.31737e-11	2.0103e-10
Plbd2	ENSMUSG00000029598.12	18535.2	0.22323	0.0330018	6.76419	1.34055e-11	2.04411e-10
Sik1	ENSMUSG00000024042.7	10790.4	-0.397597	0.0588001	-6.76183	1.36256e-11	2.07609e-10
Ids	ENSMUSG00000035847.15	7794.26	0.242186	0.0358239	6.76046	1.37558e-11	2.09434e-10
Eloa	ENSMUSG00000028668.5	21719.7	-0.176962	0.0262175	-6.74975	1.48098e-11	2.25309e-10
Mmp17	ENSMUSG00000029436.9	234.045	1.0839	0.16072	6.74402	1.54064e-11	2.34208e-10
Gml	ENSMUSG00000068349.12	17.4492	-2.49455	0.369991	-6.74218	1.56027e-11	2.37011e-10
Mast3	ENSMUSG00000031833.10	7296.94	0.328966	0.0487999	6.74113	1.57165e-11	2.38559e-10
Vwa1	ENSMUSG00000042116.3	736.883	0.41457	0.0615279	6.73792	1.60672e-11	2.43698e-10
Kcne2	ENSMUSG00000039672.12	29.4103	-2.0396	0.302933	-6.73285	1.66373e-11	2.52153e-10
Gm26873	ENSMUSG00000097379.2	249.025	-0.656566	0.0975278	-6.73209	1.67238e-11	2.53273e-10
Acadsb	ENSMUSG00000030861.15	10424.6	0.216881	0.0322297	6.72924	1.70557e-11	2.58104e-10
Lrig3	ENSMUSG00000020105.9	3699.21	-0.295949	0.0440023	-6.72576	1.74675e-11	2.64136e-10
Ano8	ENSMUSG00000034863.9	11164.1	0.247873	0.036872	6.72253	1.78595e-11	2.69786e-10
Men1	ENSMUSG00000024947.17	9912.95	0.171666	0.0255362	6.72246	1.7868e-11	2.69786e-10
Ccnt1	ENSMUSG00000011960.12	16499.9	-0.355045	0.0528374	-6.71958	1.82252e-11	2.74971e-10
Mettl2	ENSMUSG00000020691.13	3492.89	-0.214757	0.0319784	-6.71567	1.87203e-11	2.82228e-10
Reps1	ENSMUSG00000019854.17	6815.72	-0.198741	0.0296052	-6.71305	1.90603e-11	2.87138e-10
Xkr5	ENSMUSG00000039814.15	258.785	-0.716612	0.106813	-6.70905	1.95894e-11	2.94887e-10
Kcnv2	ENSMUSG00000047298.3	19.788	-2.35117	0.350495	-6.70813	1.97139e-11	2.96538e-10
Foxc1	ENSMUSG00000050295.4	3113.69	-0.332931	0.0496627	-6.70384	2.03008e-11	3.05137e-10
Ythdf1	ENSMUSG00000038848.14	12172.5	-0.225981	0.0337117	-6.70334	2.03713e-11	3.05966e-10
Txnl1	ENSMUSG00000024583.3	19505.8	-0.177543	0.026513	-6.69645	2.13536e-11	3.20481e-10
Ildr2	ENSMUSG00000040612.13	5613.15	0.355378	0.0530727	6.69606	2.14107e-11	3.21097e-10
Lpin3	ENSMUSG00000027412.12	7074.55	0.258569	0.0386163	6.69583	2.14444e-11	3.21362e-10
Gm5827	ENSMUSG00000117785.1	21.7394	-2.28558	0.341448	-6.69378	2.17473e-11	3.25657e-10
Nvl	ENSMUSG00000026516.8	14468.8	-0.183679	0.0274419	-6.69339	2.18055e-11	3.26284e-10
Wdr5	ENSMUSG00000026917.15	7756.61	-0.236046	0.0352677	-6.69298	2.18667e-11	3.26955e-10
Col5a3	ENSMUSG00000004098.7	23473.6	0.253514	0.0378849	6.69168	2.20618e-11	3.29626e-10
Capn5	ENSMUSG00000035547.14	3284.54	0.345796	0.0516807	6.69102	2.21621e-11	3.30877e-10
Col14a1	ENSMUSG00000022371.16	1275.55	0.391091	0.0584809	6.6875	2.27021e-11	3.38688e-10
Gbp6	ENSMUSG00000104713.4	124.338	0.821526	0.12286	6.68666	2.28322e-11	3.40122e-10
Tril	ENSMUSG00000043496.7	661.885	0.523413	0.0782768	6.68669	2.28269e-11	3.40122e-10
Fbh1	ENSMUSG00000058594.15	7552.1	0.206001	0.0308151	6.68507	2.30807e-11	3.43568e-10
Hnrnpc	ENSMUSG00000060373.15	40549.4	-0.19977	0.029884	-6.68485	2.31166e-11	3.43846e-10
Tmem126b	ENSMUSG00000030614.8	3265.88	0.256963	0.038441	6.68461	2.31534e-11	3.44138e-10
Syde2	ENSMUSG00000036863.12	505.024	-0.448012	0.0670338	-6.68337	2.33502e-11	3.46805e-10
Foxn2	ENSMUSG00000034998.18	3718.85	-0.295222	0.0441857	-6.68139	2.36679e-11	3.51264e-10
Cd164	ENSMUSG00000019818.15	90764.7	0.184	0.027543	6.68046	2.38187e-11	3.5324e-10
Oas3	ENSMUSG00000032661.9	390.869	2.20263	0.329776	6.67916	2.40312e-11	3.56127e-10
Enc1	ENSMUSG00000041773.8	11182.1	-0.266697	0.0399476	-6.67618	2.45245e-11	3.63169e-10
Ankrd46	ENSMUSG00000048307.8	12138.1	0.22076	0.0330781	6.67391	2.49076e-11	3.68342e-10
Fgfbp1	ENSMUSG00000048373.8	409.051	-0.582791	0.087324	-6.67389	2.49106e-11	3.68342e-10
Rorc	ENSMUSG00000028150.14	216.098	0.877494	0.131487	6.67362	2.49571e-11	3.68757e-10
Lipe	ENSMUSG00000003123.15	984.203	0.430974	0.0646092	6.67047	2.54982e-11	3.76475e-10
Arpin	ENSMUSG00000039043.5	3534.21	0.286994	0.0430651	6.6642	2.66113e-11	3.9262e-10
Lhfp	ENSMUSG00000048332.13	5994.81	-0.278176	0.0417576	-6.66169	2.70705e-11	3.98806e-10
Slc25a33	ENSMUSG00000028982.9	2340.93	-0.378629	0.0568365	-6.66173	2.7063e-11	3.98806e-10
Tas1r1	ENSMUSG00000028950.3	1905.27	0.261406	0.0392606	6.65822	2.77169e-11	4.07729e-10
D130007C19Rik	ENSMUSG00000054304.3	108.603	-0.971839	0.14596	-6.65826	2.77086e-11	4.07729e-10
Olfml2b	ENSMUSG00000038463.8	23658.1	0.319826	0.0480497	6.65614	2.81105e-11	4.13216e-10
Mif	ENSMUSG00000033307.7	38974.9	0.346438	0.0520709	6.6532	2.8679e-11	4.21263e-10
Flot1	ENSMUSG00000059714.13	7334.62	0.215817	0.0324435	6.65209	2.88953e-11	4.24129e-10
Gsta3	ENSMUSG00000025934.15	63.4426	-1.30356	0.196003	-6.65072	2.91654e-11	4.27781e-10
Gm43197	ENSMUSG00000107215.1	451.447	0.948295	0.142588	6.6506	2.91899e-11	4.27827e-10
Hmgn3	ENSMUSG00000066456.14	5644.97	0.297015	0.0446672	6.6495	2.94087e-11	4.30719e-10
Pus3	ENSMUSG00000032103.10	1977.79	-0.309155	0.046558	-6.64022	3.13211e-11	4.58391e-10
Pdcd7	ENSMUSG00000041837.4	2999.49	-0.268155	0.0403916	-6.63888	3.16071e-11	4.62239e-10
Tmeff2	ENSMUSG00000026109.14	2593.45	0.265421	0.0400031	6.63501	3.24488e-11	4.74203e-10
Nxn	ENSMUSG00000020844.6	17814.2	0.177103	0.0267011	6.63279	3.29389e-11	4.81014e-10
Slc12a6	ENSMUSG00000027130.15	8484.7	0.193621	0.0291944	6.63212	3.30906e-11	4.82876e-10
Tmsb4x	ENSMUSG00000049775.16	115527	0.370824	0.0559326	6.62984	3.36062e-11	4.90043e-10
Ap1g2	ENSMUSG00000040701.16	1093.3	0.394688	0.0595496	6.62788	3.40535e-11	4.96204e-10
Aifm2	ENSMUSG00000020085.15	5687.26	0.236345	0.0356659	6.62664	3.43414e-11	5.00036e-10
Vcan	ENSMUSG00000021614.16	71718.8	0.377137	0.0569146	6.62636	3.44068e-11	5.00624e-10
Tnfsf4	ENSMUSG00000026700.4	33.3637	-1.88428	0.284607	-6.62064	3.57647e-11	5.20003e-10
Ano10	ENSMUSG00000037949.8	9192.69	0.191654	0.0289488	6.62042	3.58169e-11	5.20007e-10
Asns	ENSMUSG00000029752.12	19550.1	-0.393041	0.0593677	-6.62045	3.58119e-11	5.20007e-10
Mboat1	ENSMUSG00000038732.15	2950.64	0.275109	0.0415783	6.61664	3.67446e-11	5.3309e-10
Calr3	ENSMUSG00000019732.14	283.651	-0.541499	0.0818443	-6.61621	3.68517e-11	5.34257e-10
Ncoa7	ENSMUSG00000039697.16	3106.91	0.328043	0.0496035	6.6133	3.75842e-11	5.44481e-10
Limd1	ENSMUSG00000025239.3	13515.8	-0.214032	0.0323667	-6.61273	3.77306e-11	5.46206e-10
Scly	ENSMUSG00000026307.12	2011.91	0.260389	0.0394027	6.60841	3.88462e-11	5.61951e-10
Rrp15	ENSMUSG00000001305.5	4436.94	-0.223309	0.0337989	-6.60698	3.92249e-11	5.67019e-10
Rnd3	ENSMUSG00000017144.8	13321.9	-0.235449	0.0356393	-6.60644	3.93681e-11	5.68679e-10
Gm43660	ENSMUSG00000107352.1	198.732	-0.770432	0.116639	-6.60524	3.96861e-11	5.7286e-10
Ehd3	ENSMUSG00000024065.8	4417.44	0.191648	0.0290151	6.60511	3.97225e-11	5.72972e-10
Elf2	ENSMUSG00000037174.18	8250.78	-0.211654	0.0320459	-6.60472	3.9828e-11	5.7408e-10
Mical1	ENSMUSG00000019823.17	8913.44	0.202601	0.030682	6.60325	4.02237e-11	5.79366e-10
Ddx18	ENSMUSG00000001674.11	9455.68	-0.190384	0.028879	-6.59248	4.32526e-11	6.22545e-10
Zfp101	ENSMUSG00000055240.17	1763.39	0.274038	0.0415696	6.59227	4.3314e-11	6.2289e-10
Impdh2-ps	ENSMUSG00000071041.4	1727.39	-0.389666	0.0591102	-6.59219	4.33388e-11	6.2289e-10
Gm49759	ENSMUSG00000111394.1	12380.7	0.248357	0.0376858	6.59019	4.39262e-11	6.3088e-10
Lox	ENSMUSG00000024529.14	38202.4	0.307282	0.0466374	6.58875	4.43552e-11	6.36584e-10
Hey1	ENSMUSG00000040289.8	2025.12	0.524475	0.0796116	6.58793	4.46004e-11	6.3964e-10
Aldh9a1	ENSMUSG00000026687.14	2987.34	0.276813	0.0420189	6.58782	4.4632e-11	6.3964e-10
Cyld	ENSMUSG00000036712.15	15197.8	-0.195865	0.0297357	-6.58686	4.4921e-11	6.42898e-10
Svep1	ENSMUSG00000028369.15	460.123	-0.670341	0.101769	-6.58686	4.49235e-11	6.42898e-10
Basp1	ENSMUSG00000045763.8	35887	0.210976	0.0320397	6.58484	4.55388e-11	6.51238e-10
Duoxa1	ENSMUSG00000027224.14	998.924	0.400321	0.0607958	6.58469	4.55827e-11	6.514e-10
Tmem19	ENSMUSG00000069520.6	7705.35	0.262901	0.0399276	6.58444	4.56592e-11	6.52028e-10
Airn	ENSMUSG00000078247.4	869.417	0.375506	0.0570656	6.58026	4.6964e-11	6.69706e-10
Axin2	ENSMUSG00000000142.15	692.264	-0.487961	0.0741553	-6.58026	4.69632e-11	6.69706e-10
Shkbp1	ENSMUSG00000089832.8	2823.03	0.327116	0.0497141	6.57995	4.70602e-11	6.706e-10
Nfkb2	ENSMUSG00000025225.15	11060.2	-0.228403	0.0347192	-6.5786	4.749e-11	6.76242e-10
Ghr	ENSMUSG00000055737.12	13477.4	0.226011	0.0343619	6.57736	4.78868e-11	6.81109e-10
Lcor	ENSMUSG00000025019.17	4527.86	-0.353221	0.0537028	-6.57732	4.78998e-11	6.81109e-10
Eif3g	ENSMUSG00000070319.6	13853.3	-0.165311	0.0251418	-6.57514	4.86079e-11	6.90688e-10
Sulf1	ENSMUSG00000016918.15	46375.5	0.265989	0.0405071	6.56648	5.15197e-11	7.31544e-10
Acbd4	ENSMUSG00000056938.16	2630.84	0.268252	0.0408587	6.56535	5.19097e-11	7.36559e-10
Tns3	ENSMUSG00000020422.14	21716.9	-0.316969	0.0483074	-6.5615	5.32694e-11	7.55316e-10
Meak7	ENSMUSG00000034105.9	2150.88	0.321247	0.0489688	6.56024	5.37214e-11	7.61186e-10
Rbm12b2	ENSMUSG00000052137.11	3947.74	-0.262744	0.0400929	-6.55339	5.62442e-11	7.96369e-10
Gm35019	ENSMUSG00000115326.1	5015.99	0.338543	0.0517119	6.54672	5.88156e-11	8.32189e-10
Cyp4f16	ENSMUSG00000048440.16	2545.35	0.300545	0.0459297	6.54357	6.00656e-11	8.49275e-10
Fam114a1	ENSMUSG00000029185.14	12361.8	0.284411	0.0434772	6.54162	6.0854e-11	8.59816e-10
Atf6	ENSMUSG00000026663.6	34708.3	-0.240696	0.0367988	-6.54086	6.11667e-11	8.63624e-10
Ogfod1	ENSMUSG00000033009.15	10231.6	-0.263927	0.0403543	-6.54023	6.14242e-11	8.66648e-10
Chtop	ENSMUSG00000001017.15	32213.7	-0.126215	0.0193069	-6.53733	6.26286e-11	8.8302e-10
Adamts15	ENSMUSG00000033453.8	704.188	0.446935	0.0684563	6.52877	6.63108e-11	9.34278e-10
Ewsr1	ENSMUSG00000009079.16	38618.4	-0.279106	0.0427516	-6.52856	6.6405e-11	9.34946e-10
Sde2	ENSMUSG00000038806.7	8805.24	-0.194405	0.0297861	-6.52671	6.723e-11	9.45898e-10
Gm45819	ENSMUSG00000109904.1	235.655	-0.663596	0.10168	-6.52635	6.73903e-11	9.47486e-10
Dph2	ENSMUSG00000028540.6	2429.92	-0.284081	0.0435581	-6.5219	6.94245e-11	9.75403e-10
Stom	ENSMUSG00000026880.11	50030.1	-0.172238	0.0264176	-6.51983	7.03849e-11	9.88202e-10
Tmem65	ENSMUSG00000062373.8	14972.3	0.163695	0.025109	6.51938	7.05991e-11	9.90515e-10
A530072M11Rik	ENSMUSG00000085112.1	190.031	0.664448	0.101947	6.51757	7.14554e-11	1.00183e-09
Synpr	ENSMUSG00000056296.17	2208.9	-0.498507	0.0765153	-6.51513	7.26272e-11	1.01754e-09
Timp3	ENSMUSG00000020044.13	21241	-0.20854	0.0320176	-6.5133	7.35175e-11	1.0293e-09
Nup54	ENSMUSG00000034826.14	5199.26	-0.254331	0.0390716	-6.50936	7.54726e-11	1.05593e-09
D030007L05Rik	ENSMUSG00000113334.1	178.902	0.673535	0.103479	6.50891	7.56984e-11	1.05835e-09
Tulp3	ENSMUSG00000001521.12	6635.19	0.253491	0.0389484	6.50839	7.59625e-11	1.06056e-09
B930036N10Rik	ENSMUSG00000091993.2	71.4162	-1.17566	0.180635	-6.50847	7.59182e-11	1.06056e-09
Vamp3	ENSMUSG00000028955.3	9347.76	0.225609	0.0346699	6.50736	7.64809e-11	1.06706e-09
Kdm4b	ENSMUSG00000024201.12	9023.33	0.270672	0.0416204	6.50335	7.85502e-11	1.09516e-09
Trp53inp2	ENSMUSG00000038375.15	30523.4	0.197164	0.0303202	6.50272	7.88782e-11	1.09897e-09
1700120C14Rik	ENSMUSG00000100599.2	286.318	-0.568759	0.0874964	-6.50037	8.01237e-11	1.11555e-09
Gm38158	ENSMUSG00000103367.1	255.224	0.647706	0.0996485	6.49991	8.03707e-11	1.11821e-09
Actl7b	ENSMUSG00000070980.4	11.5191	-7.07528	1.08881	-6.49818	8.12979e-11	1.13032e-09
Drg2	ENSMUSG00000020537.9	9362.44	-0.180861	0.0278382	-6.49686	8.20113e-11	1.13945e-09
Eml1	ENSMUSG00000058070.14	13969.8	0.316901	0.0487829	6.49615	8.23998e-11	1.14405e-09
Vash2	ENSMUSG00000037568.12	9132.59	0.204411	0.0314775	6.49387	8.36573e-11	1.16071e-09
Mafg	ENSMUSG00000051510.13	19636.6	-0.336922	0.0518952	-6.49236	8.44993e-11	1.17158e-09
Naa16	ENSMUSG00000022020.15	2050.76	-0.431987	0.066541	-6.49204	8.46802e-11	1.17327e-09
Adcy8	ENSMUSG00000022376.8	113.177	-0.91511	0.141001	-6.49011	8.57756e-11	1.18763e-09
Mccc1	ENSMUSG00000027709.9	2902.7	0.210748	0.032474	6.48972	8.59944e-11	1.18984e-09
H2-Q7	ENSMUSG00000060550.16	762.957	0.376217	0.0579823	6.48848	8.67062e-11	1.19886e-09
Blnk	ENSMUSG00000061132.13	1509.45	0.462304	0.0712653	6.48709	8.75119e-11	1.20916e-09
Phykpl	ENSMUSG00000020359.13	1804.35	-0.321453	0.049569	-6.48495	8.87605e-11	1.22557e-09
Pdgfc	ENSMUSG00000028019.9	11279.3	0.25112	0.0387264	6.48448	8.90379e-11	1.22855e-09
Arl6ip1	ENSMUSG00000030654.9	17754.4	0.318506	0.0491451	6.48093	9.1156e-11	1.25691e-09
Rbm15	ENSMUSG00000048109.10	4526.19	-0.387247	0.0597886	-6.47695	9.35982e-11	1.2897e-09
Slc35e2	ENSMUSG00000042202.15	4583.5	-0.205908	0.0317939	-6.47633	9.39781e-11	1.29404e-09
Ubqln4	ENSMUSG00000008604.11	10926.1	-0.230857	0.0356629	-6.4733	9.58872e-11	1.31942e-09
Mpp6	ENSMUSG00000038388.14	3779.99	-0.234196	0.0361932	-6.47073	9.75275e-11	1.34107e-09
Mndal	ENSMUSG00000090272.9	1054.06	0.727966	0.112651	6.46211	1.03252e-10	1.41882e-09
BC005561	ENSMUSG00000079065.3	2767.25	-0.268515	0.0415638	-6.46032	1.04479e-10	1.43469e-09
E330009J07Rik	ENSMUSG00000037172.14	1226.44	0.343332	0.0531477	6.45996	1.04728e-10	1.43712e-09
Usp13	ENSMUSG00000056900.13	7171.89	-0.311667	0.0482479	-6.45969	1.04916e-10	1.43871e-09
Tmem88b	ENSMUSG00000073680.2	377.515	0.515006	0.0797781	6.45547	1.07882e-10	1.47837e-09
Snhg12	ENSMUSG00000086290.9	4422.17	-0.253831	0.0393324	-6.45347	1.09317e-10	1.49701e-09
Zfp703	ENSMUSG00000085795.8	12574.2	0.284615	0.0441212	6.45074	1.11303e-10	1.52317e-09
Zc3h12a	ENSMUSG00000042677.7	1736.9	-0.43925	0.0681053	-6.44957	1.12172e-10	1.53401e-09
Bcr	ENSMUSG00000009681.10	10133.1	0.266118	0.0412664	6.44878	1.12756e-10	1.54095e-09
Yars	ENSMUSG00000028811.11	18893	-0.276831	0.0429366	-6.44744	1.13758e-10	1.55359e-09
Il6st	ENSMUSG00000021756.12	42522.9	-0.261329	0.0405542	-6.44395	1.16403e-10	1.58862e-09
Cxcl9	ENSMUSG00000029417.9	90.2937	1.45714	0.226178	6.44245	1.1756e-10	1.60332e-09
Acly	ENSMUSG00000020917.17	43986.6	0.258363	0.0401062	6.44196	1.17943e-10	1.60635e-09
Cebpd	ENSMUSG00000071637.5	2102.49	-0.422809	0.0656326	-6.44205	1.17869e-10	1.60635e-09
Exosc2	ENSMUSG00000039356.15	3781.37	-0.227831	0.0353682	-6.44171	1.18136e-10	1.60788e-09
Lrp4	ENSMUSG00000027253.15	24837.8	-0.342089	0.0531307	-6.43864	1.20549e-10	1.63962e-09
Brd1	ENSMUSG00000022387.17	13160.8	-0.307657	0.0477877	-6.43799	1.21063e-10	1.64548e-09
Gm6210	ENSMUSG00000107951.1	715.219	-0.443041	0.0688184	-6.43783	1.21195e-10	1.64616e-09
Foxf2	ENSMUSG00000038402.2	1228.19	-0.373264	0.0580239	-6.43294	1.25161e-10	1.69887e-09
Mov10	ENSMUSG00000002227.15	3082.37	0.469651	0.0730385	6.43018	1.2745e-10	1.72877e-09
Mest	ENSMUSG00000051855.15	8640.13	0.533389	0.0829933	6.4269	1.30234e-10	1.76534e-09
Vangl2	ENSMUSG00000026556.15	1726.01	0.272588	0.0424164	6.42647	1.30601e-10	1.76912e-09
Tcaf1	ENSMUSG00000036667.14	18591.9	0.207964	0.0323614	6.4263	1.3075e-10	1.76995e-09
Star	ENSMUSG00000031574.8	795.576	-0.436817	0.0679798	-6.42569	1.31273e-10	1.77582e-09
Pcdhb16	ENSMUSG00000047910.6	2861.37	0.317653	0.0494404	6.42496	1.31903e-10	1.78314e-09
Arhgap28	ENSMUSG00000024043.13	9890.03	0.198258	0.0308609	6.42426	1.32513e-10	1.79017e-09
Tmem43	ENSMUSG00000030095.10	35628.9	0.153499	0.0238969	6.42339	1.33273e-10	1.79923e-09
Rfx5	ENSMUSG00000005774.12	3267.96	0.259558	0.0404364	6.41892	1.37242e-10	1.85156e-09
Mrpl3	ENSMUSG00000032563.16	7757.82	-0.210662	0.03282	-6.41872	1.37426e-10	1.8528e-09
Gng7	ENSMUSG00000048240.14	224.473	0.609908	0.0950492	6.41676	1.39207e-10	1.87555e-09
Tbc1d8b	ENSMUSG00000042473.8	6546.11	0.270675	0.0421869	6.41609	1.39817e-10	1.8825e-09
Noc4l	ENSMUSG00000033294.11	6057.37	-0.243169	0.0379172	-6.41317	1.42526e-10	1.91768e-09
Nid2	ENSMUSG00000021806.4	32999	-0.338133	0.0527552	-6.40947	1.46031e-10	1.9622e-09
Cd24a	ENSMUSG00000047139.9	7179.88	-0.568171	0.0886442	-6.40956	1.4594e-10	1.9622e-09
Ywhaq	ENSMUSG00000076432.13	35770.2	0.217094	0.0338718	6.40929	1.46202e-10	1.96319e-09
Cbx7	ENSMUSG00000053411.16	1999.47	0.457814	0.0714596	6.40661	1.48793e-10	1.99664e-09
Myf6	ENSMUSG00000035923.4	361.426	-0.654123	0.102112	-6.40595	1.49437e-10	2.00393e-09
Prkag2	ENSMUSG00000028944.14	1393.45	0.401499	0.0626996	6.40354	1.51815e-10	2.03446e-09
Frmd8	ENSMUSG00000024816.12	9695.48	0.190485	0.029753	6.4022	1.53152e-10	2.05101e-09
Gpr39	ENSMUSG00000026343.6	936.79	-0.405556	0.0633583	-6.40099	1.54377e-10	2.06603e-09
Utp11	ENSMUSG00000028907.7	8284.96	-0.199221	0.03114	-6.39759	1.57853e-10	2.11113e-09
St3gal1	ENSMUSG00000013846.10	22665.5	0.238765	0.037331	6.3959	1.59608e-10	2.13318e-09
Tut1	ENSMUSG00000071645.6	2907.32	-0.227882	0.0356389	-6.39421	1.61377e-10	2.15539e-09
Eomes	ENSMUSG00000032446.14	59.853	-1.29231	0.20215	-6.39282	1.62853e-10	2.17365e-09
Metrnl	ENSMUSG00000039208.15	5602.83	-0.206195	0.0322681	-6.39006	1.65823e-10	2.21182e-09
Zxdb	ENSMUSG00000073062.3	1856.8	-0.315896	0.0494569	-6.3873	1.68838e-10	2.24903e-09
Gm3365	ENSMUSG00000111594.1	251.833	-0.624943	0.0978405	-6.38736	1.68774e-10	2.24903e-09
Mrgpre	ENSMUSG00000048965.9	1511.62	0.317192	0.0496839	6.3842	1.72293e-10	2.29354e-09
Dusp22	ENSMUSG00000069255.13	4014.81	0.273494	0.0428443	6.38345	1.73146e-10	2.30337e-09
Rab4b	ENSMUSG00000053291.15	3572.7	0.250836	0.039296	6.38326	1.73358e-10	2.30464e-09
Nat2	ENSMUSG00000051147.10	789.267	0.351963	0.0551409	6.38298	1.7368e-10	2.30739e-09
Adnp2	ENSMUSG00000053950.10	6436.4	-0.178384	0.0279673	-6.37831	1.79053e-10	2.3772e-09
Pnmal2	ENSMUSG00000070802.5	13772.5	0.314533	0.0493263	6.37658	1.81088e-10	2.40262e-09
Loxl4	ENSMUSG00000025185.14	788.303	0.424967	0.0666624	6.37491	1.83068e-10	2.42729e-09
Dnaic2	ENSMUSG00000034706.16	213.358	0.676959	0.106205	6.3741	1.84035e-10	2.43849e-09
Gria1	ENSMUSG00000020524.16	178.599	0.684181	0.107365	6.37247	1.86006e-10	2.46299e-09
Fosl1	ENSMUSG00000024912.6	5288.09	-0.465851	0.0731216	-6.37091	1.87909e-10	2.48654e-09
Ntn5	ENSMUSG00000070564.15	427.415	-0.494396	0.0776162	-6.36975	1.89331e-10	2.50369e-09
Ubxn4	ENSMUSG00000026353.9	40049.2	-0.195214	0.0306593	-6.36719	1.92524e-10	2.54424e-09
Gm12056	ENSMUSG00000085803.1	98.235	0.886179	0.1392	6.36622	1.93748e-10	2.55872e-09
Gpr173	ENSMUSG00000056679.13	729.695	0.327119	0.0513884	6.36562	1.94501e-10	2.56698e-09
Tns2	ENSMUSG00000037003.16	20860.6	-0.317135	0.0498431	-6.36266	1.98294e-10	2.61531e-09
Usp43	ENSMUSG00000020905.11	207.762	0.821073	0.129048	6.36255	1.98435e-10	2.61545e-09
Ranbp3	ENSMUSG00000002372.9	16440.9	-0.158924	0.0249818	-6.36159	1.99678e-10	2.6301e-09
Naga	ENSMUSG00000022453.8	2736.8	0.26302	0.0413461	6.36142	1.99895e-10	2.63122e-09
Msrb2	ENSMUSG00000023094.14	656.055	0.379597	0.0596882	6.35967	2.02192e-10	2.65971e-09
Clcn6	ENSMUSG00000029016.13	7199.79	0.354442	0.0557386	6.35901	2.03062e-10	2.66835e-09
Pam	ENSMUSG00000026335.16	39045.5	0.175141	0.0275423	6.35897	2.03115e-10	2.66835e-09
Dnajc21	ENSMUSG00000044224.16	9884.67	0.251789	0.0396188	6.35529	2.08032e-10	2.73115e-09
Ikbip	ENSMUSG00000019975.12	7464.62	0.291754	0.0459448	6.35011	2.15165e-10	2.82295e-09
Tti2	ENSMUSG00000031577.10	3507.25	-0.184122	0.0290218	-6.34427	2.23488e-10	2.93023e-09
Pof1b	ENSMUSG00000034607.6	180.493	0.620172	0.0977631	6.34362	2.24435e-10	2.94071e-09
Smarcal1	ENSMUSG00000039354.16	6754.17	0.19021	0.0299861	6.34328	2.2493e-10	2.94528e-09
Snrpb	ENSMUSG00000027404.15	21998.8	-0.172804	0.0272468	-6.3422	2.26512e-10	2.96405e-09
Atp6v1b2	ENSMUSG00000006273.14	22403.1	0.171896	0.0271064	6.34153	2.27488e-10	2.97488e-09
Tbc1d22b	ENSMUSG00000042203.8	3180.19	0.265886	0.041932	6.34088	2.2846e-10	2.98564e-09
Slc10a4	ENSMUSG00000029219.10	553.325	-0.589652	0.0930201	-6.33897	2.31299e-10	3.02077e-09
Fdps	ENSMUSG00000059743.12	44244.2	0.359703	0.0567485	6.33854	2.31947e-10	3.02725e-09
Zw10	ENSMUSG00000032264.9	3530.73	-0.200074	0.0315698	-6.3375	2.3352e-10	3.0458e-09
Ube2d3	ENSMUSG00000078578.9	56848.3	-0.155212	0.0244968	-6.33602	2.3578e-10	3.07328e-09
Pbx3	ENSMUSG00000038718.15	1811.86	-0.267433	0.0422092	-6.33588	2.35988e-10	3.07398e-09
Twist2	ENSMUSG00000007805.4	1074.55	0.522072	0.0824055	6.33539	2.36736e-10	3.08173e-09
Amacr	ENSMUSG00000022244.7	12157.7	0.274333	0.0433057	6.33481	2.37637e-10	3.09144e-09
Atrnl1	ENSMUSG00000054843.9	4748.37	0.290938	0.0459334	6.33391	2.39021e-10	3.10743e-09
Isoc2b	ENSMUSG00000052605.12	59.8269	1.20044	0.189536	6.33359	2.39526e-10	3.11197e-09
Ttll1	ENSMUSG00000022442.16	6859.75	0.240508	0.0379803	6.33243	2.41332e-10	3.13341e-09
Trappc5	ENSMUSG00000040236.4	7561.99	-0.165929	0.0262037	-6.33227	2.41577e-10	3.13455e-09
Agrn	ENSMUSG00000041936.18	12247	0.434786	0.0686798	6.33063	2.44161e-10	3.16603e-09
Eef1b2	ENSMUSG00000025967.16	52240	-0.212547	0.0335774	-6.33006	2.45072e-10	3.17578e-09
Frk	ENSMUSG00000019779.15	4763.26	0.265253	0.0419186	6.32781	2.48659e-10	3.21899e-09
Papolg	ENSMUSG00000020273.13	3595.85	0.220795	0.034893	6.32777	2.48727e-10	3.21899e-09
Prrg4	ENSMUSG00000027171.10	13299.2	0.309046	0.0488428	6.32735	2.49404e-10	3.22566e-09
Pdcd11	ENSMUSG00000025047.9	12301.1	-0.209667	0.0331481	-6.32516	2.52978e-10	3.26766e-09
Msl2	ENSMUSG00000066415.4	7949.12	-0.258856	0.0409245	-6.32521	2.52891e-10	3.26766e-09
Slc22a23	ENSMUSG00000038267.15	2652.05	-0.466796	0.0738019	-6.32498	2.53262e-10	3.26921e-09
9930111J21Rik1	ENSMUSG00000069893.10	740.688	0.661995	0.104668	6.3247	2.53724e-10	3.27308e-09
Cdyl	ENSMUSG00000059288.14	3774.9	0.272493	0.043102	6.32206	2.58097e-10	3.32734e-09
Zswim6	ENSMUSG00000032846.10	3316	-0.360413	0.0570117	-6.32174	2.58628e-10	3.33204e-09
Kbtbd2	ENSMUSG00000059486.11	9016.3	-0.208723	0.0330175	-6.3216	2.58875e-10	3.33308e-09
Rassf2	ENSMUSG00000027339.15	2672.46	0.399336	0.0631776	6.32085	2.60129e-10	3.34707e-09
AI661453	ENSMUSG00000034382.14	101.646	0.843759	0.133547	6.31808	2.6483e-10	3.40536e-09
Wasf2	ENSMUSG00000028868.13	28675.4	0.207147	0.0327911	6.31717	2.66401e-10	3.42337e-09
Plekhg3	ENSMUSG00000052609.9	4809.77	0.296506	0.0469429	6.3163	2.67901e-10	3.44044e-09
Gm45250	ENSMUSG00000110317.1	543.341	-0.563404	0.0892584	-6.31205	2.75357e-10	3.53393e-09
Dnmt3a	ENSMUSG00000020661.15	4581.54	-0.302755	0.0479726	-6.31101	2.77218e-10	3.55553e-09
Prpsap1	ENSMUSG00000015869.16	8821.43	0.164346	0.0260601	6.30642	2.85565e-10	3.66024e-09
Dlx3	ENSMUSG00000001510.8	2539.83	0.437738	0.0694454	6.30334	2.91301e-10	3.73137e-09
Gm50103	ENSMUSG00000118049.1	130.64	0.838302	0.133017	6.30221	2.93423e-10	3.75616e-09
Tkfc	ENSMUSG00000034371.9	2519.22	0.214631	0.0340592	6.30171	2.94388e-10	3.76609e-09
Col2a1	ENSMUSG00000022483.17	28.9242	-1.76077	0.27958	-6.29791	3.0169e-10	3.85705e-09
Thbs1	ENSMUSG00000040152.8	95911.6	-0.486822	0.0773028	-6.2976	3.02294e-10	3.86231e-09
Tcof1	ENSMUSG00000024613.16	8232.85	-0.229333	0.0364212	-6.29667	3.04099e-10	3.88289e-09
Mcrip1	ENSMUSG00000061111.8	10679	0.177741	0.0282354	6.29497	3.07461e-10	3.92331e-09
Plod2	ENSMUSG00000032374.14	31843.9	0.226661	0.0360147	6.29356	3.10262e-10	3.95654e-09
Stk35	ENSMUSG00000037885.18	4136.32	-0.29044	0.0461801	-6.28929	3.18917e-10	4.06431e-09
Tnfrsf21	ENSMUSG00000023915.5	2021.43	-0.34104	0.0542906	-6.28176	3.34766e-10	4.26358e-09
Kctd17	ENSMUSG00000033287.16	9681.08	0.201563	0.03209	6.28117	3.36026e-10	4.27691e-09
Ankrd33b	ENSMUSG00000022237.17	5268.67	-0.299656	0.0477105	-6.28071	3.37031e-10	4.28698e-09
1700094D03Rik	ENSMUSG00000118506.1	256.496	-0.579243	0.0922453	-6.27938	3.39917e-10	4.32094e-09
Plgrkt	ENSMUSG00000016495.12	1108.55	0.43016	0.0685253	6.27739	3.44295e-10	4.37382e-09
BC028528	ENSMUSG00000038543.13	379.42	0.472257	0.0752584	6.27514	3.4931e-10	4.43471e-09
Fads2	ENSMUSG00000024665.8	28681.1	0.303357	0.0483497	6.27422	3.51388e-10	4.45826e-09
Imp4	ENSMUSG00000026127.13	7373.61	-0.164623	0.0262448	-6.27259	3.55085e-10	4.50231e-09
Pbx1	ENSMUSG00000052534.15	7721.86	0.229036	0.0365353	6.2689	3.63617e-10	4.60758e-09
Gm4027	ENSMUSG00000092019.4	189.371	-0.808529	0.128984	-6.26846	3.64632e-10	4.61752e-09
Rufy3	ENSMUSG00000029291.11	3780.02	-0.255938	0.0408374	-6.26726	3.67466e-10	4.65047e-09
Taldo1	ENSMUSG00000025503.5	19469.8	-0.192987	0.0308042	-6.26496	3.72913e-10	4.71642e-09
Plau	ENSMUSG00000021822.3	26313.1	0.301114	0.0480743	6.26352	3.76392e-10	4.75741e-09
3110056K07Rik	ENSMUSG00000085622.9	534.056	-0.392508	0.0626716	-6.26293	3.77801e-10	4.77022e-09
Pla2g4e	ENSMUSG00000050211.14	352.697	-0.817611	0.130548	-6.2629	3.77881e-10	4.77022e-09
Cnp	ENSMUSG00000006782.16	5951.91	0.19712	0.0314757	6.2626	3.78616e-10	4.77648e-09
Cant1	ENSMUSG00000025575.14	8407.09	0.157173	0.0251065	6.26023	3.84399e-10	4.84638e-09
Gm49083	ENSMUSG00000115354.1	794.126	0.378522	0.0604828	6.25835	3.89065e-10	4.90212e-09
Pom121	ENSMUSG00000053293.9	13611.1	-0.330888	0.0528788	-6.25748	3.91237e-10	4.92638e-09
Polk	ENSMUSG00000021668.15	5405.91	-0.254836	0.0407362	-6.25575	3.95622e-10	4.97847e-09
Abcb8	ENSMUSG00000028973.18	5919.65	0.208915	0.0333969	6.25552	3.96193e-10	4.98252e-09
Tacc2	ENSMUSG00000030852.17	7278.7	-0.302663	0.0483898	-6.25468	3.98329e-10	5.00624e-09
Ncam1	ENSMUSG00000039542.16	61107.4	-0.241481	0.0386223	-6.25236	4.04289e-10	5.07796e-09
Lypd6	ENSMUSG00000050447.15	1774.21	0.387287	0.0619495	6.25165	4.06134e-10	5.09794e-09
Trim2	ENSMUSG00000027993.16	8299.4	0.267372	0.0427823	6.24959	4.11527e-10	5.16239e-09
Borcs7	ENSMUSG00000062376.7	2624.37	0.207395	0.033189	6.24891	4.13314e-10	5.18157e-09
Srd5a3	ENSMUSG00000029233.15	1534.46	0.271639	0.0434795	6.24752	4.1703e-10	5.22488e-09
Dido1	ENSMUSG00000038914.15	16560.8	-0.240337	0.0384736	-6.24681	4.18918e-10	5.24526e-09
Luc7l3	ENSMUSG00000020863.15	22536.6	-0.176419	0.0282439	-6.24628	4.20356e-10	5.25997e-09
Tbc1d9b	ENSMUSG00000036644.15	10704.6	0.179881	0.0288039	6.24503	4.23712e-10	5.29865e-09
Shisa2	ENSMUSG00000044461.6	1221.59	-0.463703	0.0742801	-6.24262	4.30294e-10	5.3776e-09
Acsl1	ENSMUSG00000018796.13	16514.8	0.343194	0.0549802	6.24214	4.31618e-10	5.39078e-09
Bach1	ENSMUSG00000025612.5	12227	-0.227747	0.0365031	-6.23911	4.40064e-10	5.49284e-09
Lmnb2	ENSMUSG00000062075.13	19485.9	0.202365	0.0324575	6.23477	4.52446e-10	5.64388e-09
Nuak1	ENSMUSG00000020032.14	9198.19	-0.279654	0.0448575	-6.23428	4.53867e-10	5.65808e-09
Mill2	ENSMUSG00000040987.15	300.628	0.52518	0.0842687	6.23221	4.59913e-10	5.72989e-09
Ptrh1	ENSMUSG00000053746.8	2204.91	-0.309665	0.0496934	-6.2315	4.62003e-10	5.75234e-09
Lzic	ENSMUSG00000028990.13	8387.12	-0.169422	0.0271903	-6.23096	4.63581e-10	5.7684e-09
Alox5	ENSMUSG00000025701.12	40516.8	0.209215	0.0336088	6.22499	4.81587e-10	5.98873e-09
Mospd2	ENSMUSG00000061778.10	3257.78	0.22911	0.0368071	6.22461	4.82763e-10	5.99963e-09
Rsbn1	ENSMUSG00000044098.14	4380.77	-0.313186	0.0503264	-6.22309	4.8746e-10	6.05424e-09
Osgin2	ENSMUSG00000041153.9	6628.37	-0.201927	0.0324566	-6.22146	4.92559e-10	6.11378e-09
Lvrn	ENSMUSG00000024481.5	2032.53	0.343195	0.0551649	6.22125	4.93215e-10	6.11812e-09
Ctu2	ENSMUSG00000049482.16	3335.75	-0.205473	0.0330282	-6.22113	4.93572e-10	6.11876e-09
Hmgcs1	ENSMUSG00000093930.2	66188.9	0.327896	0.0527244	6.21905	5.00176e-10	6.19679e-09
Pzp	ENSMUSG00000030359.14	53.6093	1.94008	0.312122	6.21577	5.10729e-10	6.32363e-09
Tmem260	ENSMUSG00000036339.18	3944.41	0.238242	0.0383397	6.21399	5.16555e-10	6.39181e-09
Zranb1	ENSMUSG00000030967.15	9838.63	-0.188084	0.0302767	-6.21217	5.22568e-10	6.46221e-09
Ube2q2	ENSMUSG00000032307.16	5979.14	-0.219601	0.0353509	-6.21203	5.23032e-10	6.46396e-09
Sp3os	ENSMUSG00000063714.15	375.68	0.527056	0.084859	6.21096	5.26609e-10	6.50416e-09
Gpr153	ENSMUSG00000042804.13	2163.01	0.451284	0.0726671	6.2103	5.28851e-10	6.52782e-09
Gtf2ird2	ENSMUSG00000015942.9	1186.8	-0.334175	0.0538378	-6.20707	5.39801e-10	6.65888e-09
Stoml3	ENSMUSG00000027744.4	12.8749	-2.82063	0.454524	-6.20568	5.44599e-10	6.71392e-09
Son	ENSMUSG00000022961.18	80993.8	-0.154627	0.0249259	-6.20348	5.52277e-10	6.80439e-09
Tmem120b	ENSMUSG00000054434.14	3874.97	0.378076	0.0609515	6.20289	5.54338e-10	6.82559e-09
Tmem37	ENSMUSG00000050777.7	6911.73	0.294176	0.0474565	6.19886	5.6874e-10	6.99861e-09
Bicd2	ENSMUSG00000037933.16	63678.3	-0.182658	0.0294765	-6.19673	5.76483e-10	7.08954e-09
Efnb1	ENSMUSG00000031217.8	3908.59	-0.271257	0.0437904	-6.19444	5.84923e-10	7.18892e-09
Ankrd28	ENSMUSG00000014496.8	7589.74	-0.20704	0.0334247	-6.19422	5.85731e-10	7.19443e-09
Efna4	ENSMUSG00000028040.7	1258.68	0.341574	0.0551485	6.19372	5.87617e-10	7.21317e-09
St8sia4	ENSMUSG00000040710.10	162.769	-0.782022	0.126322	-6.19069	5.99008e-10	7.34849e-09
Btg2	ENSMUSG00000020423.6	11595	0.143872	0.0232419	6.19022	6.00817e-10	7.36617e-09
Smad4	ENSMUSG00000024515.13	11285.7	-0.208059	0.0336174	-6.18903	6.05348e-10	7.41718e-09
Cacna1b	ENSMUSG00000004113.18	513.446	0.712962	0.115217	6.18798	6.09407e-10	7.4597e-09
Mrpl36	ENSMUSG00000021607.9	3426.62	0.304749	0.0492489	6.18794	6.09563e-10	7.4597e-09
Nxf7	ENSMUSG00000031410.14	160.412	0.877861	0.141895	6.1867	6.14377e-10	7.50943e-09
Socs2	ENSMUSG00000020027.18	11028.7	0.248389	0.0401487	6.18673	6.14258e-10	7.50943e-09
Adsl	ENSMUSG00000022407.10	10593.3	-0.200444	0.0324054	-6.18551	6.19017e-10	7.56152e-09
Cdk8	ENSMUSG00000029635.15	5595.22	-0.212616	0.0343764	-6.18494	6.21247e-10	7.58414e-09
Hdac1	ENSMUSG00000028800.15	7993.11	0.24103	0.0389751	6.1842	6.24173e-10	7.61058e-09
Chchd4	ENSMUSG00000034203.8	6006.31	-0.232154	0.0375394	-6.18428	6.23865e-10	7.61058e-09
Gbp2b	ENSMUSG00000040264.10	790.198	1.21132	0.195898	6.18343	6.27242e-10	7.64335e-09
Stambp	ENSMUSG00000006906.10	2932.08	0.232591	0.0376238	6.18202	6.32856e-10	7.70706e-09
Tmem30c	ENSMUSG00000022753.15	19.4182	-2.15015	0.347825	-6.18171	6.34104e-10	7.71756e-09
Rrp1b	ENSMUSG00000058392.13	5197.37	-0.443173	0.0717047	-6.18053	6.38852e-10	7.77063e-09
Acat2	ENSMUSG00000023832.14	13308.1	0.301417	0.0487931	6.17744	6.5149e-10	7.91954e-09
Zfp608	ENSMUSG00000052713.9	3150.78	0.254969	0.0412802	6.17653	6.55265e-10	7.96059e-09
Selenow	ENSMUSG00000041571.9	13062.4	0.251728	0.0407604	6.1758	6.583e-10	7.99261e-09
Ckap4	ENSMUSG00000046841.5	30824.2	0.183278	0.0296837	6.17436	6.64312e-10	8.06072e-09
Fabp5	ENSMUSG00000027533.10	1750.61	0.350641	0.0567968	6.1736	6.67522e-10	8.09476e-09
Cars	ENSMUSG00000010755.17	15012.6	-0.302836	0.0490542	-6.1735	6.6793e-10	8.09481e-09
Reep2	ENSMUSG00000038555.7	280.715	-0.522891	0.0847031	-6.17322	6.69132e-10	8.10447e-09
Raet1d	ENSMUSG00000078452.10	839.9	0.405217	0.0656424	6.17311	6.69614e-10	8.10541e-09
Fmnl1	ENSMUSG00000055805.15	1317.86	0.295424	0.0478575	6.17298	6.7015e-10	8.10699e-09
Dennd5a	ENSMUSG00000035901.14	19247.9	0.192149	0.031128	6.17286	6.70647e-10	8.10811e-09
Rbm12b1	ENSMUSG00000046667.14	613.709	-0.48499	0.0785848	-6.17154	6.76267e-10	8.17112e-09
Med30	ENSMUSG00000038622.8	8089.82	0.285604	0.0463004	6.1685	6.89403e-10	8.32481e-09
Gm19610	ENSMUSG00000107350.1	67.6123	-1.01822	0.165125	-6.16637	6.98759e-10	8.43271e-09
Ccdc39	ENSMUSG00000027676.11	418.513	0.485794	0.0788054	6.16448	7.07151e-10	8.52883e-09
Tmem159	ENSMUSG00000030917.13	2082.85	0.244894	0.0397303	6.16391	7.09705e-10	8.55449e-09
4930447F24Rik	ENSMUSG00000102224.5	610.336	0.587319	0.0953222	6.16141	7.21022e-10	8.68567e-09
Rest	ENSMUSG00000029249.15	7574.81	-0.279375	0.0453515	-6.16021	7.26479e-10	8.74614e-09
Lman1l	ENSMUSG00000056271.13	345.914	0.488775	0.0793547	6.15937	7.30331e-10	8.78724e-09
Dbnl	ENSMUSG00000020476.14	14373.5	0.150971	0.024522	6.15654	7.43497e-10	8.94027e-09
Mapre3	ENSMUSG00000029166.14	10926.8	0.234999	0.0381775	6.15544	7.48687e-10	8.99727e-09
Pepd	ENSMUSG00000063931.14	6488.31	0.200683	0.0326248	6.15125	7.68747e-10	9.2328e-09
Ext1	ENSMUSG00000061731.9	46288.9	0.168335	0.0273981	6.14403	8.04521e-10	9.65667e-09
3425401B19Rik	ENSMUSG00000071540.4	767.96	-0.787086	0.128112	-6.14376	8.05929e-10	9.66777e-09
Gas2	ENSMUSG00000030498.15	2856.15	0.320842	0.0522433	6.14131	8.18419e-10	9.81171e-09
Msh4	ENSMUSG00000005493.15	39.3825	-1.61024	0.262205	-6.14113	8.19357e-10	9.81708e-09
Dnase1l1	ENSMUSG00000019088.13	2830.97	-0.363308	0.0591763	-6.13941	8.28279e-10	9.91805e-09
Nt5c	ENSMUSG00000020736.12	5283.37	0.269788	0.0439561	6.13766	8.37441e-10	1.00218e-08
Cdc42bpa	ENSMUSG00000026490.18	16716.4	-0.277581	0.0452514	-6.1342	8.55879e-10	1.02363e-08
Tbcd	ENSMUSG00000039230.14	17253.1	0.14015	0.0228479	6.13405	8.56708e-10	1.02401e-08
Gm45774	ENSMUSG00000110588.1	215.976	-0.594566	0.096953	-6.13252	8.6499e-10	1.03329e-08
Dact3	ENSMUSG00000078794.4	1867.76	0.252041	0.0411014	6.13217	8.66867e-10	1.03492e-08
Kidins220	ENSMUSG00000036333.11	62885.9	-0.292853	0.0477706	-6.1304	8.76592e-10	1.0459e-08
Lrrc20	ENSMUSG00000037151.8	7829.38	0.194607	0.031758	6.12781	8.90984e-10	1.06244e-08
Yrdc	ENSMUSG00000028889.17	5107.98	-0.312637	0.0510251	-6.12712	8.94818e-10	1.06638e-08
Ftl1	ENSMUSG00000050708.16	97721.4	-0.237548	0.038781	-6.12536	9.04764e-10	1.07759e-08
Btd	ENSMUSG00000021900.10	3176.89	0.246649	0.0402681	6.12517	9.05845e-10	1.07824e-08
Mbnl1	ENSMUSG00000027763.13	36009.6	-0.237859	0.038852	-6.12218	9.23016e-10	1.09802e-08
Zap70	ENSMUSG00000026117.10	503.239	-0.545965	0.0891952	-6.12102	9.29788e-10	1.10542e-08
Stard10	ENSMUSG00000030688.15	5460.46	0.270945	0.0442684	6.1205	9.32833e-10	1.10838e-08
Fxyd5	ENSMUSG00000009687.14	1054.83	-0.356693	0.0582879	-6.11951	9.3865e-10	1.11463e-08
Mitd1	ENSMUSG00000026088.15	1583.01	0.463238	0.0757087	6.11869	9.43505e-10	1.11973e-08
Atp1a3	ENSMUSG00000040907.15	1482.08	0.345556	0.0564872	6.11743	9.50987e-10	1.12794e-08
Herc4	ENSMUSG00000020064.9	15222.4	-0.214905	0.0351407	-6.11557	9.62105e-10	1.14046e-08
Gm15767	ENSMUSG00000086021.1	45.5866	1.47331	0.24097	6.11407	9.71243e-10	1.15061e-08
Edem1	ENSMUSG00000030104.9	6427.31	0.224647	0.0367433	6.11396	9.71863e-10	1.15066e-08
Gm9570	ENSMUSG00000114558.1	24.4114	-1.80348	0.295013	-6.11321	9.76471e-10	1.15543e-08
Eif4b	ENSMUSG00000058655.9	81990.9	-0.117156	0.0191793	-6.10844	1.0061e-09	1.18979e-08
Tkt	ENSMUSG00000021957.7	6052.19	0.277417	0.0454255	6.10707	1.01474e-09	1.1993e-08
Trub2	ENSMUSG00000039826.13	6276.13	-0.176065	0.0288331	-6.10634	1.01942e-09	1.20374e-08
Pawr	ENSMUSG00000035873.8	90.4081	-0.979684	0.160438	-6.1063	1.0197e-09	1.20374e-08
Tfr2	ENSMUSG00000029716.13	231.492	0.996053	0.163137	6.10562	1.02405e-09	1.20816e-08
Ube2cbp	ENSMUSG00000032415.14	522.908	-0.367827	0.0602465	-6.10538	1.02557e-09	1.20925e-08
Tbrg4	ENSMUSG00000000384.15	8551.1	-0.191625	0.0313921	-6.10423	1.033e-09	1.21729e-08
Chek2	ENSMUSG00000029521.7	1373.54	0.372959	0.0611119	6.1029	1.04163e-09	1.22674e-08
Tmpo	ENSMUSG00000019961.17	34775.2	0.230179	0.037718	6.10265	1.04327e-09	1.22794e-08
Ythdc1	ENSMUSG00000035851.14	13676.6	-0.295374	0.0484089	-6.10166	1.04973e-09	1.23482e-08
Il17f	ENSMUSG00000041872.9	19.5245	-2.34532	0.384697	-6.09654	1.08386e-09	1.27423e-08
Oas1g	ENSMUSG00000066861.14	73.0935	2.07863	0.341001	6.09567	1.08982e-09	1.28047e-08
Apln	ENSMUSG00000037010.7	612.878	0.479714	0.0787188	6.09402	1.10112e-09	1.29299e-08
Atg9b	ENSMUSG00000038295.14	2727.86	0.471197	0.0773374	6.09274	1.10993e-09	1.30181e-08
Leprotl1	ENSMUSG00000031513.8	11208.5	0.158377	0.0259941	6.09283	1.10934e-09	1.30181e-08
Slc29a3	ENSMUSG00000020100.15	3637.16	0.24474	0.0401792	6.09122	1.12053e-09	1.31348e-08
Hhip	ENSMUSG00000064325.4	860.377	1.20962	0.198689	6.08804	1.14299e-09	1.33902e-08
Pappa	ENSMUSG00000028370.7	689.919	-0.45189	0.0742523	-6.08588	1.15855e-09	1.35645e-08
Zfp9	ENSMUSG00000072623.6	2267.75	0.225461	0.0370508	6.08518	1.16362e-09	1.36159e-08
Cd68	ENSMUSG00000018774.13	269.804	-0.506988	0.0833497	-6.08266	1.18202e-09	1.38231e-08
Epb41l4b	ENSMUSG00000028434.12	546.243	0.405017	0.0666398	6.0777	1.21922e-09	1.42499e-08
Sp1	ENSMUSG00000001280.13	16474.4	-0.209993	0.034556	-6.07689	1.22539e-09	1.43136e-08
Ppp1cc	ENSMUSG00000004455.16	20953.7	0.136679	0.0224941	6.07621	1.23057e-09	1.43658e-08
Onecut2	ENSMUSG00000045991.19	710.201	0.418562	0.0688872	6.07605	1.23183e-09	1.4372e-08
Gpd1l	ENSMUSG00000050627.13	14724	-0.226657	0.0373189	-6.07352	1.25139e-09	1.45918e-08
Sbsn	ENSMUSG00000046056.15	304.074	0.641929	0.105699	6.0732	1.2539e-09	1.46125e-08
Abcd1	ENSMUSG00000031378.14	5296.6	0.222061	0.0365695	6.0723	1.26092e-09	1.46857e-08
Fam210b	ENSMUSG00000027495.4	1085.91	0.307622	0.0506693	6.07118	1.26975e-09	1.478e-08
Atrip	ENSMUSG00000025646.9	2671.72	-0.213169	0.0351293	-6.06811	1.2942e-09	1.50559e-08
Zfc3h1	ENSMUSG00000034163.10	15637.5	-0.29308	0.0483192	-6.06549	1.31553e-09	1.52951e-08
Car11	ENSMUSG00000003273.14	1339.47	0.311268	0.0513309	6.06396	1.32813e-09	1.54326e-08
Tox4	ENSMUSG00000016831.12	18687.5	-0.146496	0.0241589	-6.06386	1.32892e-09	1.54328e-08
Gabarapl1	ENSMUSG00000030161.8	9259.77	-0.146314	0.0241299	-6.06361	1.33103e-09	1.54395e-08
Brd2	ENSMUSG00000024335.20	41818.2	-0.22715	0.0374608	-6.06366	1.33054e-09	1.54395e-08
Cenpt	ENSMUSG00000036672.5	3933.34	0.24081	0.0397157	6.06333	1.33334e-09	1.54573e-08
Oit3	ENSMUSG00000009654.4	200.821	0.818911	0.135088	6.06205	1.34396e-09	1.55714e-08
Cd28	ENSMUSG00000026012.2	3189.82	0.374739	0.0618291	6.06088	1.35377e-09	1.56761e-08
Rab5c	ENSMUSG00000019173.11	26909.9	0.134632	0.022216	6.06014	1.36001e-09	1.57391e-08
Ptk2b	ENSMUSG00000059456.13	2906.47	0.252297	0.0416409	6.05888	1.37071e-09	1.58539e-08
Rbpms2	ENSMUSG00000032387.15	3101.89	0.262556	0.0433371	6.05847	1.37419e-09	1.5885e-08
Syn1	ENSMUSG00000037217.15	2343.94	0.337685	0.0557525	6.05685	1.38814e-09	1.60369e-08
Fer	ENSMUSG00000000127.15	8933.59	0.202423	0.0334481	6.05186	1.43185e-09	1.65323e-08
Eva1c	ENSMUSG00000039903.17	665.409	-0.40246	0.066525	-6.04975	1.4507e-09	1.67403e-08
Ppp1r15b	ENSMUSG00000046062.5	17121.8	-0.259775	0.0429483	-6.04855	1.46157e-09	1.68561e-08
Gsn	ENSMUSG00000026879.14	67477.3	0.189703	0.0313731	6.04668	1.4786e-09	1.70426e-08
Mcm7	ENSMUSG00000029730.16	10975.9	-0.300494	0.049704	-6.04566	1.48797e-09	1.71408e-08
Actl7a	ENSMUSG00000070979.5	16.4125	-2.2775	0.377032	-6.04059	1.53549e-09	1.7678e-08
Zxdc	ENSMUSG00000034430.16	5132.45	-0.357634	0.0592663	-6.03435	1.59602e-09	1.83604e-08
Nrip2	ENSMUSG00000001520.12	359.817	-0.473951	0.0785429	-6.03429	1.59659e-09	1.83604e-08
Sec14l2	ENSMUSG00000003585.13	3480.88	0.20357	0.0337443	6.03271	1.61228e-09	1.85301e-08
Stac2	ENSMUSG00000017400.10	17938.9	0.261675	0.0433793	6.03225	1.61692e-09	1.85728e-08
C1qbp	ENSMUSG00000018446.8	14095.9	-0.171727	0.0284688	-6.0321	1.61847e-09	1.858e-08
Serp1	ENSMUSG00000027808.8	19775.1	0.1886	0.031268	6.03171	1.62232e-09	1.86135e-08
Ggcx	ENSMUSG00000053460.8	4155.3	0.200348	0.0332225	6.0305	1.6345e-09	1.87424e-08
Nectin2	ENSMUSG00000062300.14	3661.61	0.203998	0.0338296	6.03017	1.6379e-09	1.87707e-08
Plac8	ENSMUSG00000029322.12	41.4079	1.39155	0.230905	6.02652	1.6753e-09	1.91884e-08
Gm6457	ENSMUSG00000053740.8	803.569	-0.377461	0.0626426	-6.02562	1.68465e-09	1.92843e-08
Nrarp	ENSMUSG00000078202.3	363.433	-0.592429	0.0983657	-6.02272	1.71511e-09	1.96218e-08
Ajm1	ENSMUSG00000029419.8	786.506	0.362875	0.0602789	6.01994	1.7448e-09	1.99501e-08
Ncf2	ENSMUSG00000026480.12	67.6795	-1.88133	0.31268	-6.01679	1.77906e-09	2.03302e-08
Sgsm1	ENSMUSG00000042216.13	943.473	0.572763	0.0951969	6.01661	1.78107e-09	2.03416e-08
Atg14	ENSMUSG00000037526.7	2802.09	-0.18627	0.0309693	-6.01465	1.80278e-09	2.05778e-08
Nckap5l	ENSMUSG00000023009.14	14632	0.282621	0.0469972	6.01356	1.81488e-09	2.07041e-08
H2afy2	ENSMUSG00000020086.6	1292.69	0.309216	0.051425	6.01294	1.82185e-09	2.07718e-08
Tmprss6	ENSMUSG00000016942.6	178.955	0.746062	0.124078	6.01284	1.82305e-09	2.07737e-08
Cdh6	ENSMUSG00000039385.5	275.254	-0.622807	0.103651	-6.00871	1.87007e-09	2.12973e-08
Arhgef10	ENSMUSG00000071176.10	9121.91	0.203849	0.0339277	6.00835	1.87424e-09	2.13327e-08
Leo1	ENSMUSG00000042487.6	8469.09	0.163604	0.02723	6.00822	1.87577e-09	2.13379e-08
Ablim1	ENSMUSG00000025085.16	43790.4	-0.183197	0.030506	-6.00526	1.9102e-09	2.17173e-08
Map3k14	ENSMUSG00000020941.7	3612.34	-0.280928	0.0467935	-6.00356	1.93034e-09	2.19338e-08
Sept8	ENSMUSG00000018398.18	24731.4	0.215884	0.0359642	6.00276	1.93992e-09	2.20301e-08
Arpc5	ENSMUSG00000008475.13	17480.7	0.150461	0.0250673	6.00228	1.94563e-09	2.20824e-08
Slc26a7	ENSMUSG00000040569.13	549.041	0.388974	0.0648083	6.00191	1.95005e-09	2.21201e-08
Itprid2	ENSMUSG00000027007.16	14829.6	0.220362	0.036718	6.00148	1.95531e-09	2.21672e-08
Ggta1	ENSMUSG00000035778.17	3498.76	-0.245822	0.0409622	-6.0012	1.9587e-09	2.21931e-08
Yars2	ENSMUSG00000022792.16	3500.1	-0.205269	0.034206	-6.00097	1.96139e-09	2.2211e-08
Atp6v1g2	ENSMUSG00000024403.16	574.762	-0.381626	0.0636031	-6.00012	1.97171e-09	2.23152e-08
Cnst	ENSMUSG00000038949.8	7331.4	-0.284684	0.0474494	-5.99973	1.97644e-09	2.23561e-08
Clcf1	ENSMUSG00000040663.9	3765.89	-0.32765	0.0546229	-5.9984	1.99272e-09	2.25275e-08
F11r	ENSMUSG00000038235.4	6338.84	0.262018	0.0436823	5.99826	1.99439e-09	2.25337e-08
Hmgcr	ENSMUSG00000021670.14	35637.6	0.258227	0.0430563	5.99742	2.00483e-09	2.26389e-08
Dhrs9	ENSMUSG00000027068.6	643.481	0.779978	0.130065	5.99682	2.01216e-09	2.27089e-08
Gatm	ENSMUSG00000027199.14	27390.8	0.260796	0.0435027	5.99493	2.03576e-09	2.29623e-08
Ddhd1	ENSMUSG00000037697.19	4926.35	-0.211364	0.0352922	-5.98896	2.11187e-09	2.38073e-08
2410012E07Rik	ENSMUSG00000099528.1	49.0776	1.21298	0.202575	5.9878	2.12701e-09	2.39539e-08
Nat10	ENSMUSG00000027185.15	7549.83	-0.229071	0.0382564	-5.98778	2.12726e-09	2.39539e-08
Lurap1l	ENSMUSG00000048706.3	5701.27	0.263336	0.044003	5.9845	2.17054e-09	2.44275e-08
Lactb2	ENSMUSG00000025937.6	9554.65	0.315705	0.0527689	5.98279	2.1935e-09	2.4672e-08
Havcr2	ENSMUSG00000020399.14	780.337	-0.565372	0.0945148	-5.98184	2.20631e-09	2.48021e-08
Ccnt2	ENSMUSG00000026349.14	11747.3	-0.208929	0.0349311	-5.98118	2.21533e-09	2.48896e-08
Rbm19	ENSMUSG00000029594.12	6543.49	-0.211803	0.0354156	-5.98049	2.22463e-09	2.498e-08
Micall2	ENSMUSG00000036718.17	1790.32	0.307367	0.0513978	5.98015	2.22935e-09	2.50189e-08
Mrgbp	ENSMUSG00000027569.15	7751.67	0.140436	0.0234868	5.97937	2.24007e-09	2.51163e-08
Xirp1	ENSMUSG00000079243.4	17692.3	-0.267781	0.0447844	-5.97933	2.24053e-09	2.51163e-08
Kcnj14	ENSMUSG00000058743.6	42.8266	-1.32515	0.221639	-5.97889	2.24666e-09	2.51709e-08
Gm10575	ENSMUSG00000073787.4	743.04	0.428772	0.0717597	5.97511	2.29932e-09	2.57465e-08
Fanci	ENSMUSG00000039187.16	1140.49	0.353804	0.0592195	5.97445	2.30865e-09	2.58365e-08
Spag1	ENSMUSG00000037617.12	1626.92	-0.292128	0.0489023	-5.9737	2.31936e-09	2.59418e-08
Srsf11	ENSMUSG00000055436.18	25379.2	-0.152908	0.0256023	-5.97243	2.33742e-09	2.61292e-08
Mtrr	ENSMUSG00000034617.7	4687.99	-0.218971	0.0366704	-5.97133	2.35321e-09	2.62911e-08
B230312C02Rik	ENSMUSG00000084843.1	420.203	-0.481483	0.0806449	-5.97041	2.36663e-09	2.64262e-08
Trim3	ENSMUSG00000036989.16	8407.52	0.198155	0.0331939	5.96961	2.37827e-09	2.65414e-08
Nectin4	ENSMUSG00000006411.12	202.906	-0.708164	0.118683	-5.96684	2.41889e-09	2.69798e-08
Smyd4	ENSMUSG00000018809.2	5607.87	0.199793	0.0334851	5.96662	2.42216e-09	2.70011e-08
Zfp661	ENSMUSG00000034800.15	1092.71	0.292214	0.0489787	5.96615	2.42918e-09	2.70643e-08
Arfip2	ENSMUSG00000030881.15	5575.39	0.231434	0.0388003	5.96474	2.45023e-09	2.72837e-08
Nupr1	ENSMUSG00000030717.9	10892	-0.259215	0.0434728	-5.96269	2.48122e-09	2.76134e-08
Arih1	ENSMUSG00000025234.11	25282.5	-0.20347	0.0341317	-5.96132	2.50215e-09	2.78307e-08
Nim1k	ENSMUSG00000095930.1	183.852	-0.665576	0.111651	-5.96123	2.50352e-09	2.78307e-08
Ebpl	ENSMUSG00000021928.9	1666.97	0.334223	0.0560686	5.96096	2.50753e-09	2.78598e-08
Gm7334	ENSMUSG00000044645.8	2631.12	-0.245027	0.0411072	-5.96068	2.51186e-09	2.78923e-08
Pcbp1	ENSMUSG00000051695.6	67533.4	-0.16135	0.0270713	-5.96019	2.51939e-09	2.79605e-08
Tpm3-rs7	ENSMUSG00000058126.7	5295.17	0.247434	0.0415403	5.9565	2.57703e-09	2.85843e-08
Zfp408	ENSMUSG00000075040.9	3814.94	-0.249862	0.0419601	-5.95475	2.60476e-09	2.88759e-08
Atad1	ENSMUSG00000013662.6	19445.6	-0.183734	0.0308781	-5.95029	2.67672e-09	2.96572e-08
Ehhadh	ENSMUSG00000022853.7	91.2613	0.849309	0.142768	5.94887	2.69997e-09	2.98983e-08
Arhgap20	ENSMUSG00000053199.13	54.9352	-1.50834	0.253597	-5.9478	2.71768e-09	3.00778e-08
Map3k12	ENSMUSG00000023050.9	3218.52	0.283227	0.0476223	5.94737	2.72491e-09	3.01411e-08
Cavin1	ENSMUSG00000004044.9	67101.1	0.159007	0.0267389	5.94666	2.73671e-09	3.0255e-08
Sigmar1	ENSMUSG00000036078.16	11955.9	0.21544	0.0362309	5.9463	2.74274e-09	3.03049e-08
Nkapd1	ENSMUSG00000059820.14	5065.27	-0.209868	0.0352992	-5.94539	2.75791e-09	3.04557e-08
Ddah2	ENSMUSG00000007039.12	10073.7	0.207892	0.034972	5.94454	2.77243e-09	3.05991e-08
Akap8	ENSMUSG00000024045.6	15229.1	-0.139606	0.0234947	-5.94204	2.81501e-09	3.10519e-08
Pan3	ENSMUSG00000029647.15	5473.1	-0.28786	0.0484635	-5.93972	2.85503e-09	3.14761e-08
Csnk2a2	ENSMUSG00000046707.9	15832	-0.284196	0.0478647	-5.93747	2.89447e-09	3.18934e-08
Eif6	ENSMUSG00000027613.15	18336.3	-0.189113	0.0318535	-5.93694	2.90387e-09	3.19794e-08
Lcat	ENSMUSG00000035237.7	317.008	-0.539302	0.0908481	-5.9363	2.91528e-09	3.20873e-08
Gm5532	ENSMUSG00000073535.5	1083.54	-0.349739	0.0589229	-5.93553	2.92901e-09	3.22207e-08
Myf5	ENSMUSG00000000435.1	5947.4	0.216941	0.0365579	5.93417	2.95333e-09	3.24704e-08
R3hdml	ENSMUSG00000078949.2	6029.74	-0.328969	0.0554409	-5.9337	2.96183e-09	3.2546e-08
Ier5l	ENSMUSG00000089762.3	3430.85	-0.291975	0.0492218	-5.93182	2.99595e-09	3.29029e-08
Sesn2	ENSMUSG00000028893.8	12409.6	-0.314949	0.0530974	-5.93153	3.00118e-09	3.29422e-08
AU040320	ENSMUSG00000028830.14	6544.88	0.274861	0.0463522	5.92984	3.03229e-09	3.32654e-08
Lrrc27	ENSMUSG00000015980.14	536.312	0.5002	0.0843666	5.92889	3.04992e-09	3.34406e-08
Unc45a	ENSMUSG00000030533.16	4399.74	0.218246	0.036812	5.92867	3.05401e-09	3.34671e-08
1810013L24Rik	ENSMUSG00000022507.6	12326.1	-0.245327	0.0413833	-5.92816	3.06343e-09	3.3552e-08
Cox6a2	ENSMUSG00000030785.8	5080.34	-0.493668	0.0833075	-5.92586	3.10669e-09	3.40071e-08
Fam210a	ENSMUSG00000038121.6	12921	-0.227245	0.038353	-5.92509	3.1213e-09	3.41484e-08
Aldh2	ENSMUSG00000029455.14	28348.6	-0.208806	0.0352471	-5.92406	3.14081e-09	3.43431e-08
Tom1l1	ENSMUSG00000020541.12	2856.08	0.35895	0.0606051	5.92277	3.16562e-09	3.45955e-08
Grb2	ENSMUSG00000059923.13	21596.1	0.139761	0.023607	5.92032	3.21324e-09	3.50967e-08
Gna13	ENSMUSG00000020611.14	14250.9	-0.166192	0.0280752	-5.91952	3.22891e-09	3.52487e-08
Ubash3b	ENSMUSG00000032020.15	4450.13	0.254187	0.0429546	5.91757	3.26725e-09	3.56283e-08
Gm12226	ENSMUSG00000078151.3	344.853	-0.605652	0.102348	-5.91758	3.26718e-09	3.56283e-08
Spp1	ENSMUSG00000029304.14	186941	-0.309168	0.052288	-5.91279	3.36361e-09	3.66591e-08
Dhx38	ENSMUSG00000037993.8	17523.7	-0.259779	0.0439426	-5.91179	3.38408e-09	3.68622e-08
Zfp995	ENSMUSG00000078546.8	486.44	0.49849	0.084376	5.90796	3.46367e-09	3.77086e-08
Ccdc86	ENSMUSG00000024732.7	7987.82	-0.25872	0.0438001	-5.90684	3.48723e-09	3.79445e-08
Obsl1	ENSMUSG00000026211.17	16979	-0.339504	0.0574791	-5.90656	3.49322e-09	3.79891e-08
Efna3	ENSMUSG00000028039.11	416.615	0.425157	0.0719886	5.90589	3.50748e-09	3.81234e-08
Chchd2	ENSMUSG00000070493.3	45835.9	-0.19999	0.0338668	-5.9052	3.52213e-09	3.82619e-08
Repin1	ENSMUSG00000052751.16	4056.07	-0.313467	0.053101	-5.90321	3.56486e-09	3.8705e-08
Noct	ENSMUSG00000023087.15	3003.32	-0.311938	0.0528575	-5.90148	3.60258e-09	3.90933e-08
Psen1	ENSMUSG00000019969.14	13027.8	-0.130443	0.0221123	-5.89911	3.65469e-09	3.96373e-08
P4hb	ENSMUSG00000025130.11	89575.4	0.164109	0.0278386	5.89501	3.74668e-09	4.0613e-08
Kif21b	ENSMUSG00000041642.18	3563.8	0.378187	0.0641983	5.89092	3.84055e-09	4.1608e-08
Plaur	ENSMUSG00000046223.10	5639.65	-0.320694	0.0544453	-5.8902	3.85723e-09	4.17662e-08
Zbtb39	ENSMUSG00000044617.8	2817.05	-0.2802	0.0475721	-5.89002	3.86154e-09	4.17902e-08
Rps6ka4	ENSMUSG00000024952.13	7898.21	0.234115	0.0397491	5.88982	3.86622e-09	4.18183e-08
Ppp2ca	ENSMUSG00000020349.4	53523.5	0.0969478	0.0164612	5.88948	3.87405e-09	4.18804e-08
Sh3glb1	ENSMUSG00000037062.13	107626	0.134792	0.0228886	5.88903	3.88462e-09	4.19719e-08
Ppp1r10	ENSMUSG00000039220.16	14814.7	-0.292169	0.0496375	-5.88604	3.95556e-09	4.27154e-08
Tbc1d12	ENSMUSG00000048720.8	1729.94	-0.273736	0.0465321	-5.88274	4.03528e-09	4.35293e-08
Serpina9	ENSMUSG00000058260.2	71.2586	-1.08587	0.184583	-5.8828	4.03387e-09	4.35293e-08
Creb5	ENSMUSG00000053007.9	2576.53	0.561067	0.0953947	5.88154	4.06473e-09	4.38234e-08
A430057M04Rik	ENSMUSG00000090564.9	194.058	-0.583502	0.0992333	-5.8801	4.10016e-09	4.41815e-08
Dnpep	ENSMUSG00000026209.15	11965.9	0.225966	0.0384356	5.8791	4.12512e-09	4.44266e-08
Dnajc25	ENSMUSG00000070972.13	4057.61	-0.234443	0.039882	-5.87842	4.14208e-09	4.45853e-08
Wdr75	ENSMUSG00000025995.16	9089.37	-0.239095	0.040674	-5.87832	4.14453e-09	4.45877e-08
Gm10110	ENSMUSG00000062093.5	2136.7	-0.325933	0.0554503	-5.87793	4.15423e-09	4.4668e-08
Tslp	ENSMUSG00000024379.4	1390.64	0.354332	0.0602845	5.87766	4.16097e-09	4.47164e-08
Dhx37	ENSMUSG00000029480.13	5625.12	-0.421606	0.0717433	-5.87659	4.18791e-09	4.49819e-08
Cep131	ENSMUSG00000039781.14	2417.73	0.28806	0.0490482	5.87299	4.28008e-09	4.59472e-08
Gpr35	ENSMUSG00000026271.15	407.376	0.862308	0.146887	5.87057	4.34291e-09	4.65967e-08
Cdca7	ENSMUSG00000055612.15	1095.53	-0.438794	0.0747881	-5.86716	4.43314e-09	4.75394e-08
Gm42549	ENSMUSG00000107320.1	133.676	-0.891753	0.152017	-5.86615	4.46019e-09	4.78038e-08
Tmem169	ENSMUSG00000026188.11	354.216	0.526007	0.0896701	5.86603	4.46362e-09	4.78149e-08
Dcn	ENSMUSG00000019929.16	14002.3	0.380969	0.064948	5.86576	4.47086e-09	4.78669e-08
Neil1	ENSMUSG00000032298.13	1448.61	0.326136	0.055622	5.86342	4.53417e-09	4.85188e-08
Ift27	ENSMUSG00000016637.7	1732.19	0.263613	0.0449688	5.86213	4.56969e-09	4.88466e-08
Rbm6	ENSMUSG00000032582.14	10310.2	-0.201679	0.0344036	-5.86214	4.56927e-09	4.88466e-08
Hoxc6	ENSMUSG00000001661.5	4187.62	0.178163	0.0303935	5.86189	4.5762e-09	4.88902e-08
Gm45073	ENSMUSG00000109438.1	48.3477	-1.31076	0.223631	-5.86126	4.59361e-09	4.905e-08
Fam71a	ENSMUSG00000091017.1	11.5035	-3.87479	0.661136	-5.86081	4.60618e-09	4.91579e-08
Gm14681	ENSMUSG00000081603.1	2424.46	-0.265801	0.0453655	-5.8591	4.65395e-09	4.96413e-08
Cndp2	ENSMUSG00000024644.17	4522.32	0.274868	0.0469288	5.85714	4.70895e-09	5.02012e-08
Map3k20	ENSMUSG00000004085.14	15651.9	-0.27049	0.0461839	-5.85681	4.71842e-09	5.02754e-08
Usp19	ENSMUSG00000006676.16	30100	-0.239709	0.0409375	-5.85549	4.7562e-09	5.0651e-08
Lgals2	ENSMUSG00000043501.5	135.051	0.802099	0.137034	5.8533	4.81911e-09	5.12937e-08
Fam78a	ENSMUSG00000050592.8	735.249	-0.572554	0.0978682	-5.85026	4.90806e-09	5.22127e-08
Kctd15	ENSMUSG00000030499.9	2567.34	-0.238971	0.040861	-5.84838	4.96376e-09	5.27771e-08
Nr4a2	ENSMUSG00000026826.13	1160.43	-0.496571	0.0849221	-5.84737	4.99417e-09	5.30723e-08
Zc3hav1l	ENSMUSG00000047749.2	1080.73	-0.365778	0.0625977	-5.8433	5.11752e-09	5.43544e-08
Kmt5c	ENSMUSG00000059851.15	2407.98	0.325543	0.0557166	5.84283	5.13227e-09	5.44821e-08
Poldip3	ENSMUSG00000041815.14	23537.2	-0.16714	0.0286348	-5.83696	5.31617e-09	5.64043e-08
1700003F12Rik	ENSMUSG00000038523.10	450.045	0.463577	0.0794226	5.83684	5.32006e-09	5.64158e-08
Pprc1	ENSMUSG00000055491.14	9786.88	-0.311094	0.0532992	-5.83674	5.32313e-09	5.64184e-08
Sprr1a	ENSMUSG00000050359.7	1679.89	0.858107	0.147043	5.83576	5.35452e-09	5.67211e-08
Dhrs1	ENSMUSG00000002332.16	11215.8	0.263992	0.0452399	5.83538	5.36678e-09	5.68209e-08
1700093K21Rik	ENSMUSG00000020286.12	142.345	0.760803	0.130384	5.83508	5.37632e-09	5.68918e-08
Rabggta	ENSMUSG00000040472.15	4131.89	0.184716	0.0316631	5.8338	5.41791e-09	5.73016e-08
Xrcc5	ENSMUSG00000026187.9	10397.3	0.23848	0.040887	5.83266	5.455e-09	5.76634e-08
Zfp146	ENSMUSG00000037029.8	6838.73	-0.18481	0.0316871	-5.83235	5.46528e-09	5.77417e-08
Tpp2	ENSMUSG00000041763.14	24511.4	-0.186061	0.0319042	-5.83187	5.48102e-09	5.78774e-08
Zfp239	ENSMUSG00000042097.17	833.66	0.360719	0.0618582	5.83139	5.49682e-09	5.80136e-08
Galnt1	ENSMUSG00000000420.15	41687.3	0.154353	0.0264718	5.83087	5.51405e-09	5.81648e-08
Gm42517	ENSMUSG00000105867.2	295.493	-0.520254	0.0892495	-5.82921	5.56897e-09	5.87132e-08
Ifi27l2a	ENSMUSG00000079017.3	680.194	1.27275	0.21841	5.82734	5.63175e-09	5.93438e-08
S100a10	ENSMUSG00000041959.14	44103.6	0.239108	0.0410613	5.8232	5.77308e-09	6.0801e-08
Ccnd3-ps	ENSMUSG00000080708.1	46.062	-1.4382	0.24713	-5.8196	5.89887e-09	6.20932e-08
Trp53rka	ENSMUSG00000039725.6	3151.44	-0.180331	0.0309938	-5.8183	5.94475e-09	6.25433e-08
Jcad	ENSMUSG00000033960.6	15818.5	0.207178	0.0356183	5.81662	6.00501e-09	6.3144e-08
Sectm1a	ENSMUSG00000025165.12	110.853	0.772555	0.132896	5.81322	6.12841e-09	6.44079e-08
Pcolce2	ENSMUSG00000015354.8	4454.84	0.267482	0.0460208	5.81219	6.16608e-09	6.47697e-08
Asb10	ENSMUSG00000038204.13	50.4292	-1.37704	0.236967	-5.81111	6.20589e-09	6.51537e-08
Ly6c1	ENSMUSG00000079018.10	21102.2	0.324889	0.0559178	5.81011	6.24304e-09	6.55094e-08
Kcnab3	ENSMUSG00000018470.8	453.952	0.420116	0.0723256	5.80868	6.29672e-09	6.6038e-08
Col6a1	ENSMUSG00000001119.7	29811.9	0.376413	0.0648246	5.80664	6.37386e-09	6.68121e-08
Ctsl	ENSMUSG00000021477.9	115487	0.187176	0.0322764	5.79914	6.66552e-09	6.97962e-08
Tbc1d2	ENSMUSG00000039813.14	573.973	-0.456725	0.0787562	-5.79923	6.66205e-09	6.97962e-08
Gpsm2	ENSMUSG00000027883.15	6487.79	0.226354	0.0390338	5.79891	6.67468e-09	6.98556e-08
Sdc1	ENSMUSG00000020592.14	33247.3	0.222303	0.0383358	5.79882	6.67823e-09	6.98562e-08
Gm20219	ENSMUSG00000110218.1	95.2148	-0.987776	0.170345	-5.79869	6.68368e-09	6.98768e-08
Gchfr	ENSMUSG00000046814.3	5680.16	0.260186	0.0448717	5.79844	6.69352e-09	6.99431e-08
Mx1	ENSMUSG00000000386.16	216.595	1.20104	0.20726	5.79484	6.83849e-09	7.14207e-08
Ywhag	ENSMUSG00000051391.9	83364.9	-0.238259	0.0411168	-5.79468	6.84497e-09	7.1451e-08
Smarcc1	ENSMUSG00000032481.17	20114.3	-0.213124	0.0368071	-5.79028	7.02677e-09	7.33106e-08
Msantd2	ENSMUSG00000042138.8	1303.38	-0.326601	0.0564168	-5.78906	7.07794e-09	7.38059e-08
Smndc1	ENSMUSG00000025024.7	6727.38	-0.207591	0.0358633	-5.78841	7.10569e-09	7.40567e-08
Sec14l1	ENSMUSG00000020823.16	25349.8	-0.188257	0.0325257	-5.78794	7.12541e-09	7.42237e-08
Stap2	ENSMUSG00000038781.7	913.607	0.331068	0.0572022	5.78767	7.1368e-09	7.43036e-08
Zfp787	ENSMUSG00000046792.8	3080.89	-0.196472	0.0339586	-5.78563	7.22404e-09	7.51728e-08
Cadm4	ENSMUSG00000054793.8	2131.49	-0.377072	0.0651866	-5.78451	7.27262e-09	7.5639e-08
Stk38l	ENSMUSG00000001630.13	5799.16	0.270513	0.0467862	5.7819	7.38601e-09	7.67785e-08
Dop1b	ENSMUSG00000022946.10	5742.06	0.225919	0.0390741	5.7818	7.39044e-09	7.67846e-08
Necap2	ENSMUSG00000028923.14	8131.37	0.194142	0.0335801	5.78147	7.40507e-09	7.68967e-08
Wwc1	ENSMUSG00000018849.6	222.671	0.67632	0.116984	5.78128	7.41331e-09	7.69424e-08
Cyp11a1	ENSMUSG00000032323.13	101.41	0.972468	0.168236	5.78038	7.45322e-09	7.73165e-08
Irx2	ENSMUSG00000001504.10	1090.76	-0.27965	0.0483829	-5.77994	7.47271e-09	7.74786e-08
P2rx7	ENSMUSG00000029468.17	2267.55	-0.327112	0.0566079	-5.77856	7.5343e-09	7.80767e-08
Hspa4l	ENSMUSG00000025757.12	27215.6	-0.196338	0.0339819	-5.7777	7.57276e-09	7.84347e-08
Spg11	ENSMUSG00000033396.13	5446.94	0.177542	0.0307301	5.77747	7.58319e-09	7.85021e-08
Pias3	ENSMUSG00000028101.18	5803.54	0.231348	0.0400481	5.77674	7.61637e-09	7.88048e-08
Dazap2	ENSMUSG00000000346.9	31258.5	0.189177	0.0327519	5.77605	7.64754e-09	7.90864e-08
Ncbp1	ENSMUSG00000028330.8	18343.1	-0.14072	0.0243699	-5.77435	7.72507e-09	7.9847e-08
Utp3	ENSMUSG00000070697.4	11228.3	-0.170023	0.0294455	-5.77415	7.73418e-09	7.98999e-08
Neurl3	ENSMUSG00000047180.8	132.73	0.723677	0.125334	5.77397	7.74247e-09	7.99443e-08
Mmd	ENSMUSG00000003948.17	8669.03	-0.248374	0.0430316	-5.7719	7.83823e-09	8.08497e-08
Med13l	ENSMUSG00000018076.12	9770.29	-0.346497	0.0600309	-5.77197	7.83498e-09	8.08497e-08
Cdc23	ENSMUSG00000024370.17	15544.8	0.167558	0.0290359	5.7707	7.89439e-09	8.13871e-08
Camk2a	ENSMUSG00000024617.16	9548.87	-0.314409	0.0545316	-5.76563	8.13524e-09	8.38269e-08
Srsf10	ENSMUSG00000028676.17	21172.9	-0.206476	0.0358232	-5.76374	8.22683e-09	8.4727e-08
1700020L24Rik	ENSMUSG00000035085.5	318.566	0.526095	0.0912968	5.76247	8.28921e-09	8.52818e-08
Agrp	ENSMUSG00000005705.10	92.6473	-0.833084	0.14457	-5.76249	8.28844e-09	8.52818e-08
Lime1	ENSMUSG00000090077.9	1593.64	-0.271942	0.0471947	-5.76212	8.30639e-09	8.54146e-08
Oscp1	ENSMUSG00000042616.8	1157.53	0.350404	0.060865	5.75707	8.55845e-09	8.79613e-08
Sec61a2	ENSMUSG00000025816.15	7617.11	-0.176502	0.0306614	-5.75648	8.58881e-09	8.82281e-08
Pigh	ENSMUSG00000021120.11	1655.61	0.30393	0.0528087	5.75531	8.64853e-09	8.8796e-08
Tspan4	ENSMUSG00000025511.14	6075.29	-0.308769	0.0536505	-5.75519	8.65425e-09	8.88092e-08
9430025C20Rik	ENSMUSG00000055216.3	33.7513	-1.97237	0.342751	-5.75453	8.6883e-09	8.91129e-08
Dglucy	ENSMUSG00000021185.16	8546.35	0.218931	0.0380567	5.75275	8.7803e-09	9.00104e-08
Atp6v0e	ENSMUSG00000015575.15	14289.4	0.243863	0.0423986	5.75168	8.83599e-09	9.0535e-08
Inhbb	ENSMUSG00000037035.5	7243.86	-0.463173	0.0805382	-5.75097	8.87348e-09	9.08568e-08
Iqgap2	ENSMUSG00000021676.10	384.664	-0.619063	0.107646	-5.75091	8.87647e-09	9.08568e-08
Lrrc42	ENSMUSG00000028617.10	5733	0.21063	0.036643	5.74816	9.02186e-09	9.22978e-08
1700056E22Rik	ENSMUSG00000044854.7	186.036	0.652795	0.113591	5.74691	9.08885e-09	9.29356e-08
Siglec15	ENSMUSG00000091055.2	276.725	0.503149	0.0875731	5.74547	9.16673e-09	9.36841e-08
Dbndd2	ENSMUSG00000017734.15	1604.05	-0.409477	0.071273	-5.74519	9.18191e-09	9.37914e-08
Cdh18	ENSMUSG00000040420.15	3286.29	0.234596	0.0408342	5.74508	9.18767e-09	9.38023e-08
Selenoh	ENSMUSG00000076437.10	3560.51	0.275631	0.0479972	5.74264	9.32138e-09	9.51189e-08
Tax1bp1	ENSMUSG00000004535.12	31855	-0.133551	0.0232595	-5.74181	9.36707e-09	9.55365e-08
Cdkn2aipnl	ENSMUSG00000020392.8	3784.84	0.183153	0.0319205	5.73779	9.59187e-09	9.77795e-08
Rlf	ENSMUSG00000049878.13	15345.5	-0.190992	0.0332955	-5.73629	9.67726e-09	9.85997e-08
Mrfap1	ENSMUSG00000055302.5	69835	-0.125759	0.0219324	-5.73394	9.81252e-09	9.99269e-08
Esam	ENSMUSG00000001946.14	22.7988	-1.67668	0.29244	-5.73341	9.84341e-09	1.00191e-07
Rab27b	ENSMUSG00000024511.15	4318.92	-0.300582	0.0524289	-5.73314	9.85859e-09	1.00294e-07
4931406C07Rik	ENSMUSG00000031938.15	4673.2	0.220248	0.0384241	5.73203	9.92382e-09	1.00906e-07
Sim1	ENSMUSG00000019913.4	85.6418	-1.21258	0.21173	-5.72703	1.02205e-08	1.0387e-07
Gm43302	ENSMUSG00000079362.5	803.986	0.527362	0.0921506	5.72282	1.0477e-08	1.0637e-07
Timm9	ENSMUSG00000021079.16	3081.9	-0.226749	0.0396219	-5.72283	1.04767e-08	1.0637e-07
Psd	ENSMUSG00000037126.16	1652.87	-0.321375	0.0561622	-5.72226	1.05116e-08	1.06558e-07
Plin4	ENSMUSG00000002831.14	286.4	-0.499605	0.0873072	-5.72238	1.05041e-08	1.06558e-07
Ptchd1	ENSMUSG00000041552.7	99.4404	-0.871843	0.15236	-5.72226	1.05113e-08	1.06558e-07
A930038B10Rik	ENSMUSG00000097310.2	121.886	0.895117	0.156445	5.72161	1.05517e-08	1.06856e-07
Peak1	ENSMUSG00000074305.9	17187.6	-0.224124	0.0391713	-5.72163	1.05505e-08	1.06856e-07
Rpph1	ENSMUSG00000092837.1	60.7134	-1.7756	0.310416	-5.72007	1.06478e-08	1.07776e-07
Gm41724	ENSMUSG00000118365.1	597.426	0.425329	0.074385	5.71793	1.07827e-08	1.09086e-07
Chmp6	ENSMUSG00000025371.12	6141.52	0.17218	0.0301199	5.71649	1.08749e-08	1.09963e-07
Fbxo4	ENSMUSG00000022184.8	2363.76	0.23774	0.0415915	5.71608	1.09008e-08	1.10169e-07
Cobll1	ENSMUSG00000034903.18	3524.07	-0.415684	0.07277	-5.7123	1.11462e-08	1.12592e-07
Fhl2	ENSMUSG00000008136.14	5163.65	-0.267981	0.0469142	-5.71215	1.11555e-08	1.12629e-07
Pou6f1	ENSMUSG00000009739.17	2436.12	0.372526	0.0652399	5.7101	1.1291e-08	1.13895e-07
D16Ertd472e	ENSMUSG00000022864.14	2427.29	-0.3322	0.0581778	-5.71008	1.12922e-08	1.13895e-07
Bdh1	ENSMUSG00000046598.15	239.75	0.994683	0.174218	5.70941	1.13367e-08	1.14286e-07
Dcakd	ENSMUSG00000020935.8	17748.8	0.153079	0.0268184	5.708	1.14311e-08	1.1518e-07
Mthfd1	ENSMUSG00000021048.7	9430.38	-0.161745	0.0283406	-5.70718	1.14864e-08	1.15679e-07
Pdf	ENSMUSG00000078931.4	1640.24	0.218407	0.0382726	5.70662	1.15244e-08	1.16003e-07
Mpdz	ENSMUSG00000028402.18	14827	-0.273159	0.0478812	-5.70493	1.16389e-08	1.17096e-07
Stag1	ENSMUSG00000037286.15	7769.61	-0.143884	0.0252223	-5.70462	1.16605e-08	1.17255e-07
Zc3h7a	ENSMUSG00000037965.14	11261.6	0.18993	0.0332971	5.70409	1.16968e-08	1.17561e-07
Mmp19	ENSMUSG00000025355.7	2461.52	0.324602	0.0569508	5.69968	1.20029e-08	1.20577e-07
Padi2	ENSMUSG00000028927.6	5442.85	-0.388301	0.0681466	-5.69803	1.21202e-08	1.21694e-07
Mks1	ENSMUSG00000034121.12	1007.25	0.313863	0.0550886	5.69742	1.21636e-08	1.22069e-07
Mien1	ENSMUSG00000002580.7	5047.24	0.230776	0.0405123	5.69645	1.2233e-08	1.22704e-07
Perm1	ENSMUSG00000078486.3	420.631	0.4748	0.08337	5.69509	1.23306e-08	1.23621e-07
1700025G04Rik	ENSMUSG00000032666.16	3857.35	0.362948	0.0637363	5.69453	1.2371e-08	1.23964e-07
Cpeb4	ENSMUSG00000020300.14	9492.37	-0.40834	0.0717359	-5.69226	1.25365e-08	1.2556e-07
[truncated: 5,636 more rows]
